# Supplementary material for: ITPR1 Maintains Mitochondrial Redox Homeostasis to Drive Glioblastoma Progression Through Recruitment and Activation of DRP1
Source: Antioxidants (Basel). 2026 Apr 26;15(5):550. doi: 10.3390/antiox15050550 (PMC13203755; doi:10.3390/antiox15050550)
Supplement: Supplementary file 1 [file antioxidants-15-00550-s001.zip]

Archive with 4 entries (4 files):
- Supplementary Figure S1-S3.pdf
- Supplementary Table S1.xlsx
- Supplementary Table S2.pdf
- Supplementary Table S3.xlsx
