# Supplementary material for: ITPR1 Maintains Mitochondrial Redox Homeostasis to Drive Glioblastoma Progression Through Recruitment and Activation of DRP1
Source: Antioxidants (Basel). 2026 Apr 26;15(5):550. doi: 10.3390/antiox15050550 (PMC13203755; doi:10.3390/antiox15050550)
Supplement: Supplementary file 1 [file antioxidants-15-00550-s001.zip › Supplementary Table S1.xlsx]

## Sheet: Supplementary table S1
Supplementary Table S1. Meta-module gene lists.
MES_like	AC_like	OPC_like	NPC_like
HILPDA	CST3	BCAN	DLL3
ADM	S100B	PLP1	DLL1
DDIT3	SLC1A3	GPR17	SOX4
NDRG1	HEPN1	FIBIN	TUBB3
HERPUD1	HOPX	LHFPL3	HES6
DNAJB9	MT3	OLIG1	TAGLN3
TRIB3	SPARCL1	PSAT1	NEU4
ENO2	MLC1	SCRG1	MARCKSL1
AKAP12	GFAP	OMG	CD24
SQSTM1	FABP7	APOD	STMN1
MT1X	BCAN	SIRT2	TCF12
ATF3	PON2	TNR	BEX1
NAMPT	METTL7B	THY1	OLIG1
NRN1	SPARC	PHYHIPL	MAP2
SLC2A1	GATM	SOX2-OT	FXYD6
BNIP3	RAMP1	NKAIN4	PTPRS
LGALS3	PMP2	LPPR1	MLLT11
INSIG2	AQP4	PTPRZ1	NPPA
IGFBP3	DBI	VCAN	BCAN
PPP1R15A	EDNRB	DBI	MEST
VIM	PTPRZ1	PMP2	ASCL1
PLOD2	CLU	CNP	BTG2
GBE1	PMP22	TNS3	DCX
SLC2A3	ATP1A2	LIMA1	NXPH1
FTL	S100A16	CA10	HN1
WARS	HEY1	PCDHGC3	PFN2
ERO1L	PCDHGC3	CNTN1	SCG3
XPOT	TTYH1	SCD5	MYT1
HSPA5	NDRG2	P2RX7	CHD7
GDF15	PRCP	CADM2	GPR56
ANXA2	ATP1B2	TTYH1	TUBA1A
EPAS1	AGT	FGF12	PCBP4
LDHA	PLTP	TMEM206	ETV1
P4HA1	GPM6B	NEU4	SHD
SERTAD1	F3	FXYD6	TNR
PFKP	RAB31	RNF13	AMOTL2
PGK1	PPAP2B	RTKN	DBN1
EGLN3	ANXA5	GPM6B	HIP1
SLC6A6	TSPAN7	LMF1	ABAT
CA9		ALCAM	ELAVL4
BNIP3L		PGRMC1	LMF1
RPL21		HRASLS	GRIK2
TRAM1		BCAS1	SERINC5
UFM1		RAB31	TSPAN13
ASNS		PLLP	ELMO1
GOLT1B		FABP5	GLCCI1
ANGPTL4		NLGN3	SEZ6L
SLC39A14		SERINC5	LRRN1
CDKN1A		EPB41L2	SEZ6
HSPA9		GPR37L1	SOX11
CHI3L1			STMN2
ANXA1			RND3
CD44			HMP19
MT2A			MIAT
C1S			NSG1
EFEMP1			DLX6-AS1
C1R			NREP
SOD2			FNBP1L
IFITM3			STMN4
TIMP1			DLX5
SPP1			MAP1B
A2M			RBFOX2
S100A11			IGFBPL1
S100A10			TMEM161B-AS1
FN1			DPYSL3
LGALS1			SEPT3
S100A16			PKIA
CLIC1			ATP1B1
MGST1			DYNC1I1
RCAN1			CD200
TAGLN2			SNAP25
NPC2			PAK3
SERPING1			NDRG4
C8orf4			KIF5A
EMP1			UCHL1
APOE			ENO2
CTSB			KIF5C
C3			DDAH2
MT1E			TUBB2A
EMP3			LBH
SERPINA3			LOC150568
ACTN1			TCF4
PRDX6			GNG3
IGFBP7			NFIB
SERPINE1			DPYSL5
PLP2			CRABP1
MGP			NFIX
CLIC4			CEP170
GFPT2			BLCAP
GSN
NNMT
TUBA1C
GJA1
TNFRSF1A
WWTR1
