# Supplementary material for: ITPR1 Maintains Mitochondrial Redox Homeostasis to Drive Glioblastoma Progression Through Recruitment and Activation of DRP1
Source: Antioxidants (Basel). 2026 Apr 26;15(5):550. doi: 10.3390/antiox15050550 (PMC13203755; doi:10.3390/antiox15050550)
Supplement: Supplementary file 1 [file antioxidants-15-00550-s001.zip › Supplementary Table S3.xlsx]

## Sheet: Supplementary table S3
Supplementary Table S3. Liquid chromatography-tandem mass spectrometry analysis of the ITPR1 and IgG antibody in LN229 cells.
Intensity CASE1	Intensity CONTROL1	Accession	Protein Name	Protein description	Gene Name	Gene ID	Ensembl Gene ID	SUBCELLULAR LOCATION	ORGANISM	STRING ID	eggNOG	Reactome_ID	Reactome_Description	KEGG GENE ID	Gene Ontology (biological process)	Gene Ontology (cellular component)	Gene Ontology (molecular function)	Pfam ID	Domain description	KEGG KO No.	KEGG KO Definition	KEGG pathway	KEGG pathway Description	Taxonomy	KEGG_Pathway_Level1	KEGG_Pathway_Level1_Name	KEGG_Pathway_Level2	KEGG_Pathway_Level2_Name	GO IDs	TF_Family
268290000	364910000	A0A024QZP7	Cyclin dependent kinase 1	SubName: Full=Cyclin dependent kinase 1 {ECO:0000313|Ensembl:ENSP00000397973.2};	CDK1		ENSG00000170312.17	Nucleus {ECO:0000256|ARBA:ARBA00004123}.	Homo sapiens (Human).						GO:0051301, P:cell division	GO:0005829, C:cytosol;GO:0005654, C:nucleoplasm	GO:0005524, F:ATP binding;GO:0004674, F:protein serine/threonine kinase activity	PF00069	Pkinase					9606					GO:0051301;GO:0005829;GO:0005654;GO:0005524;GO:0004674	NotFound
89811000	153070000	A0A2R8YD12	Serpin B6	RecName: Full=Serpin B6 {ECO:0000256|ARBA:ARBA00039202};	SERPINB6	5269	ENSG00000124570.21	Cytoplasm {ECO:0000256|ARBA:ARBA00004496}.	Homo sapiens (Human).							GO:0005737, C:cytoplasm;GO:0005615, C:extracellular space	GO:0004867, F:serine-type endopeptidase inhibitor activity	PF00079	Serpin					9606					GO:0005737;GO:0005615;GO:0004867	NotFound
9330800	0	A0A669KB77	Microtubule-associated protein	RecName: Full=Microtubule-associated protein {ECO:0000256|RuleBase:RU000686};	MAP2		ENSG00000078018.22	Cytoplasm, cytoskeleton {ECO:0000256|ARBA:ARBA00004245, ECO:0000256|RuleBase:RU000686}.	Homo sapiens (Human).							GO:0005929, C:cilium;GO:0005829, C:cytosol;GO:0005874, C:microtubule;GO:0005886, C:plasma membrane	GO:0008017, F:microtubule binding	PF08377;PF00418	MAP2_projctn;Tubulin-binding					9606					GO:0005929;GO:0005829;GO:0005874;GO:0005886;GO:0008017	NotFound
336230000	347420000	Q00341	Vigilin	RecName: Full=Vigilin; AltName: Full=High density lipoprotein-binding protein; Short=HDL-binding protein;	HDLBP	3069	ENSG00000115677.18	Cytoplasm {ECO:0000269|PubMed:8605996}. Nucleus {ECO:0000269|PubMed:8605996}.	Homo sapiens (Human).	9606.ENSP00000375836	KOG2208	R-HSA-8964011	HDL clearance	hsa:3069	GO:0008203, P:cholesterol metabolic process;GO:0006869, P:lipid transport	GO:0005737, C:cytoplasm;GO:0005829, C:cytosol;GO:0034364, C:high-density lipoprotein particle;GO:0005634, C:nucleus;GO:0005886, C:plasma membrane;GO:0005844, C:polysome	GO:0045296, F:cadherin binding;GO:0008289, F:lipid binding;GO:0003729, F:mRNA binding;GO:0003723, F:RNA binding	PF00013	KH_1					9606					GO:0008203;GO:0006869;GO:0005737;GO:0005829;GO:0034364;GO:0005634;GO:0005886;GO:0005844;GO:0045296;GO:0008289;GO:0003729;GO:0003723	NotFound
175890000	229040000	A0A024R571	EH domain containing 1	SubName: Full=EH domain containing 1 {ECO:0000313|Ensembl:ENSP00000479153.1}; SubName: Full=EH-domain containing 1, isoform CRA_a {ECO:0000313|EMBL:EAW74321.1};	EHD1	10938	ENSG00000110047.18	Cell membrane {ECO:0000256|ARBA:ARBA00004413}; Peripheral membrane protein {ECO:0000256|ARBA:ARBA00004413}; Cytoplasmic side {ECO:0000256|ARBA:ARBA00004413}. Endosome membrane {ECO:0000256|ARBA:ARBA00004125}; Peripheral membrane protein {ECO:0000256|ARBA:ARBA00004125}; Cytoplasmic side {ECO:0000256|ARBA:ARBA00004125}. Membrane {ECO:0000256|ARBA:ARBA00004287}; Peripheral membrane protein {ECO:0000…	Homo sapiens (Human).							GO:0010008, C:endosome membrane;GO:0005886, C:plasma membrane	GO:0005524, F:ATP binding;GO:0005509, F:calcium ion binding;GO:0005525, F:GTP binding	PF18150;PF00350;PF12763;PF16880	DUF5600;Dynamin_N;EF-hand_4;EHD_N					9606					GO:0010008;GO:0005886;GO:0005524;GO:0005509;GO:0005525	NotFound
95277000	96853000	A0A024R7W5	YTH domain-containing family protein	RecName: Full=YTH domain-containing family protein {ECO:0000256|RuleBase:RU369095};	YTHDF3	253943	ENSG00000185728.17		Homo sapiens (Human).						GO:0043488, P:regulation of mRNA stability		GO:1990247, F:N6-methyladenosine-containing RNA reader activity;GO:0003723, F:RNA binding	PF04146	YTH					9606					GO:0043488;GO:1990247;GO:0003723	NotFound
17078000	15548000	A0A7I2V2H3	Proteasome subunit alpha type	RecName: Full=Proteasome subunit alpha type {ECO:0000256|RuleBase:RU000551};			ENSG00000256646.8	Cytoplasm {ECO:0000256|RuleBase:RU000551}. Nucleus {ECO:0000256|RuleBase:RU000551}.	Homo sapiens (Human).						GO:0006511, P:ubiquitin-dependent protein catabolic process	GO:0005737, C:cytoplasm;GO:0005634, C:nucleus;GO:0019773, C:proteasome core complex, alpha-subunit complex		PF00227;PF10584	Proteasome;Proteasome_A_N					9606					GO:0006511;GO:0005737;GO:0005634;GO:0019773	NotFound
39445000	52231000	P46379	Large proline-rich protein BAG6	RecName: Full=Large proline-rich protein BAG6 {ECO:0000305}; AltName: Full=BAG family molecular chaperone regulator 6; AltName: Full=BCL2-associated athanogene 6 {ECO:0000312|HGNC:HGNC:13919}; Short=BAG-6; AltName: Full=HLA-B-associated transcript 3 {ECO:0000303|PubMed:2156268}; AltName: Full=Protein G3; AltName: Full=Protein Scythe {ECO:0000303|PubMed:17403783};	BAG6	7917	ENSG00000204463.14. [P46379-2]	Cytoplasm, cytosol {ECO:0000269|PubMed:17403783, ECO:0000269|PubMed:20676083, ECO:0000269|PubMed:21636303, ECO:0000269|PubMed:29042515}. Nucleus {ECO:0000269|PubMed:14960581, ECO:0000269|PubMed:17403783, ECO:0000269|PubMed:21636303, ECO:0000269|PubMed:29042515}. Secreted, extracellular exosome {ECO:0000269|PubMed:18055229, ECO:0000269|PubMed:18852879}. Note=Normally localized in cytosol and nucle…	Homo sapiens (Human).	9606.ENSP00000365131	KOG4248	R-HSA-9609523	Insertion of tail-anchored proteins into the endoplasmic reticulum membrane	hsa:7917	GO:0006915, P:apoptotic process;GO:0007420, P:brain development;GO:0030154, P:cell differentiation;GO:0006325, P:chromatin organization;GO:0061857, P:endoplasmic reticulum stress-induced pre-emptive quality control;GO:0071712, P:ER-associated misfolded protein catabolic process;GO:0002429, P:immune response-activating cell surface receptor signaling pathway;GO:0018393, P:internal peptidyl-lysine …	GO:0071818, C:BAT3 complex;GO:0005737, C:cytoplasm;GO:0005829, C:cytosol;GO:0070062, C:extracellular exosome;GO:0043231, C:intracellular membrane-bounded organelle;GO:0016020, C:membrane;GO:0005654, C:nucleoplasm;GO:0005634, C:nucleus	GO:0030544, F:Hsp70 protein binding;GO:0042802, F:identical protein binding;GO:0051787, F:misfolded protein binding;GO:0031593, F:polyubiquitin modification-dependent protein binding;GO:0070628, F:proteasome binding;GO:0043022, F:ribosome binding;GO:0005102, F:signaling receptor binding;GO:0031625, F:ubiquitin protein ligase binding;GO:1990381, F:ubiquitin-specific protease binding	PF12057;PF00240	BAG6;ubiquitin	K23390	large proline-rich protein BAG6			9606					GO:0006915;GO:0007420;GO:0030154;GO:0006325;GO:0061857;GO:0071712;GO:0002429;GO:0018393;GO:0042771;GO:0070059;GO:0001822;GO:0030324;GO:1904378;GO:0030101;GO:0043066;GO:0032435;GO:0045861;GO:1904294;GO:0006620;GO:0010498;GO:1904379;GO:0050821;GO:0045995;GO:0031647;GO:0007283;GO:0007130;GO:0071816;GO:0030433;GO:0006511;GO:0071818;GO:0005737;GO:0005829;GO:0070062;GO:0043231;GO:0016020;GO:0005654;GO:…	NotFound
6839900	0	H0Y7V4	Dynein axonemal heavy chain 8	SubName: Full=Dynein axonemal heavy chain 8 {ECO:0000313|Ensembl:ENSP00000415331.2};	DNAH8		ENSG00000124721.18		Homo sapiens (Human).						GO:0007018, P:microtubule-based movement	GO:0097729, C:9+2 motile cilium;GO:0005930, C:axoneme;GO:0030286, C:dynein complex;GO:0005874, C:microtubule	GO:0005524, F:ATP binding;GO:0045505, F:dynein intermediate chain binding;GO:0051959, F:dynein light intermediate chain binding;GO:0008569, F:minus-end-directed microtubule motor activity	PF12774;PF12775;PF12780;PF12781;PF17857;PF08385;PF08393;PF17852;PF03028;PF12777	AAA_6;AAA_7;AAA_8;AAA_9;AAA_lid_1;DHC_N1;DHC_N2;Dynein_AAA_lid;Dynein_heavy;MT					9606					GO:0007018;GO:0097729;GO:0005930;GO:0030286;GO:0005874;GO:0005524;GO:0045505;GO:0051959;GO:0008569	NotFound
20934000	0	M0R1K2	Nitric oxide synthase-interacting protein	RecName: Full=Nitric oxide synthase-interacting protein {ECO:0000256|ARBA:ARBA00016935}; AltName: Full=E3 ubiquitin-protein ligase NOSIP {ECO:0000256|ARBA:ARBA00029661}; AltName: Full=RING-type E3 ubiquitin transferase NOSIP {ECO:0000256|ARBA:ARBA00032934}; Flags: Fragment;	NOSIP		ENSG00000142546.14	Nucleus {ECO:0000256|ARBA:ARBA00004123}.	Homo sapiens (Human).							GO:0005654, C:nucleoplasm	GO:0061630, F:ubiquitin protein ligase activity	PF15906	zf-NOSIP					9606					GO:0005654;GO:0061630	NotFound
0	6758200	A0A075B6G8	Tight junction associated protein 1	SubName: Full=Tight junction associated protein 1 {ECO:0000313|Ensembl:ENSP00000361532.2}; Flags: Fragment;	TJAP1		ENSG00000137221.14	Membrane {ECO:0000256|ARBA:ARBA00004170}; Peripheral membrane protein {ECO:0000256|ARBA:ARBA00004170}.	Homo sapiens (Human).							GO:0016020, C:membrane								9606					GO:0016020	NotFound
958250000	383440000	A0A075B6I1	Immunoglobulin lambda variable 4-60	RecName: Full=Immunoglobulin lambda variable 4-60 {ECO:0000303|PubMed:11872955, ECO:0000303|Ref.3}; Flags: Precursor;	IGLV4-60		ENSG00000211639.2	Secreted {ECO:0000303|PubMed:20176268, ECO:0000303|PubMed:22158414}. Cell membrane {ECO:0000303|PubMed:20176268, ECO:0000303|PubMed:22158414}.	Homo sapiens (Human).						GO:0002250, P:adaptive immune response;GO:0006955, P:immune response	GO:0005615, C:extracellular space;GO:0019814, C:immunoglobulin complex;GO:0005886, C:plasma membrane		PF07686	V-set					9606					GO:0002250;GO:0006955;GO:0005615;GO:0019814;GO:0005886	NotFound
0	80129000	A0A0C4DH67	Immunoglobulin kappa variable 1-8	RecName: Full=Immunoglobulin kappa variable 1-8 {ECO:0000303|PubMed:11549845, ECO:0000303|Ref.3}; Flags: Precursor;	IGKV1-8		ENSG00000240671.4	Secreted {ECO:0000303|PubMed:20176268, ECO:0000303|PubMed:22158414}. Cell membrane {ECO:0000303|PubMed:20176268, ECO:0000303|PubMed:22158414}.	Homo sapiens (Human).						GO:0002250, P:adaptive immune response;GO:0006955, P:immune response	GO:0005615, C:extracellular space;GO:0019814, C:immunoglobulin complex;GO:0005886, C:plasma membrane		PF07686	V-set					9606					GO:0002250;GO:0006955;GO:0005615;GO:0019814;GO:0005886	NotFound
33604000	31892000	A0A075B7B5	SLIT-ROBO Rho GTPase activating protein 2	SubName: Full=SLIT-ROBO Rho GTPase activating protein 2 {ECO:0000313|Ensembl:ENSP00000473954.1};	SRGAP2	23380	ENSG00000266028.8		Homo sapiens (Human).						GO:0007399, P:nervous system development;GO:0007165, P:signal transduction			PF00611;PF00620;PF00018	FCH;RhoGAP;SH3_1					9606					GO:0007399;GO:0007165	NotFound
13948000	0	I3L159	heme oxygenase (biliverdin-producing)	RecName: Full=heme oxygenase (biliverdin-producing) {ECO:0000256|ARBA:ARBA00012360}; EC=1.14.14.18 {ECO:0000256|ARBA:ARBA00012360}; Flags: Fragment;	HMOX2		ENSG00000103415.12		Homo sapiens (Human).						GO:0006788, P:heme oxidation		GO:0004392, F:heme oxygenase (decyclizing) activity;GO:0046872, F:metal ion binding	PF01126	Heme_oxygenase					9606					GO:0006788;GO:0004392;GO:0046872	NotFound
0	12752000	A0A087WTL4	BCL2 like 13	SubName: Full=BCL2 like 13 {ECO:0000313|Ensembl:ENSP00000477967.1};	BCL2L13	23786	ENSG00000099968.18		Homo sapiens (Human).						GO:0006915, P:apoptotic process;GO:0042981, P:regulation of apoptotic process	GO:0016020, C:membrane								9606					GO:0006915;GO:0042981;GO:0016020	NotFound
12398000	0	A0A494C0F0	Chromodomain helicase DNA binding protein 1 like	SubName: Full=Chromodomain helicase DNA binding protein 1 like {ECO:0000313|Ensembl:ENSP00000498494.1};	CHD1L		ENSG00000131778.20		Homo sapiens (Human).						GO:0006338, P:chromatin remodeling;GO:0006281, P:DNA repair		GO:0005524, F:ATP binding;GO:0003678, F:DNA helicase activity;GO:0016787, F:hydrolase activity	PF00176	SNF2-rel_dom					9606					GO:0006338;GO:0006281;GO:0005524;GO:0003678;GO:0016787	NotFound
11352000	12837000	A0A087WTV6	Pyrroline-5-carboxylate reductase 2	RecName: Full=Pyrroline-5-carboxylate reductase 2 {ECO:0000256|ARBA:ARBA00039795}; EC=1.5.1.2 {ECO:0000256|ARBA:ARBA00012855};	PYCR2	29920	ENSG00000143811.20	Cytoplasm {ECO:0000256|ARBA:ARBA00004496}. Mitochondrion {ECO:0000256|ARBA:ARBA00004173}.	Homo sapiens (Human).						GO:0055129, P:L-proline biosynthetic process	GO:0005739, C:mitochondrion	GO:0004735, F:pyrroline-5-carboxylate reductase activity	PF03807;PF14748	F420_oxidored;P5CR_dimer					9606					GO:0055129;GO:0005739;GO:0004735	NotFound
22271000	13687000	A0A087WVR3	E3 ubiquitin-protein ligase UHRF	RecName: Full=E3 ubiquitin-protein ligase UHRF {ECO:0000256|RuleBase:RU369101}; EC=2.3.2.27 {ECO:0000256|RuleBase:RU369101}; AltName: Full=RING-type E3 ubiquitin transferase UHRF {ECO:0000256|RuleBase:RU369101}; AltName: Full=Ubiquitin-like PHD and RING finger domain-containing protein {ECO:0000256|RuleBase:RU369101}; AltName: Full=Ubiquitin-like-containing PHD and RING finger domains protein {EC…	UHRF1	29128	ENSG00000276043.5	Nucleus {ECO:0000256|PROSITE-ProRule:PRU00358, ECO:0000256|RuleBase:RU369101}.	Homo sapiens (Human).						GO:0006325, P:chromatin organization;GO:0016567, P:protein ubiquitination	GO:0005654, C:nucleoplasm	GO:0003677, F:DNA binding;GO:0042393, F:histone binding;GO:0046872, F:metal ion binding;GO:0061630, F:ubiquitin protein ligase activity	PF00628;PF02182;PF12148;PF00240	PHD;SAD_SRA;TTD;ubiquitin					9606					GO:0006325;GO:0016567;GO:0005654;GO:0003677;GO:0042393;GO:0046872;GO:0061630	NotFound
0	10251000	A0A087WU21	CD24 molecule	SubName: Full=CD24 molecule {ECO:0000313|Ensembl:ENSP00000478302.1};	CD24		ENSG00000272398.6		Homo sapiens (Human).															9606						NotFound
6079200	10959000	M0R176	Large ribosomal subunit protein mL51	RecName: Full=Large ribosomal subunit protein mL51 {ECO:0000256|ARBA:ARBA00035182}; AltName: Full=39S ribosomal protein L51, mitochondrial {ECO:0000256|ARBA:ARBA00035419};	MRPL51		ENSG00000111639.8	Mitochondrion {ECO:0000256|ARBA:ARBA00004173}.	Homo sapiens (Human).							GO:0005739, C:mitochondrion	GO:0003735, F:structural constituent of ribosome	PF10244	MRP-L51					9606					GO:0005739;GO:0003735	NotFound
0	13334000	A0A8I5QJJ8	Dolichyl-diphosphooligosaccharide--protein glycosyltransferase subunit MAGT1	RecName: Full=Dolichyl-diphosphooligosaccharide--protein glycosyltransferase subunit MAGT1 {ECO:0000256|ARBA:ARBA00014247}; AltName: Full=Magnesium transporter protein 1 {ECO:0000256|ARBA:ARBA00049793};	MAGT1		ENSG00000102158.22	Cell membrane {ECO:0000256|ARBA:ARBA00004651}; Multi-pass membrane protein {ECO:0000256|ARBA:ARBA00004651}. Endoplasmic reticulum membrane {ECO:0000256|ARBA:ARBA00004477}; Multi- pass membrane protein {ECO:0000256|ARBA:ARBA00004477}.	Homo sapiens (Human).						GO:0006486, P:protein glycosylation	GO:0005789, C:endoplasmic reticulum membrane;GO:0005886, C:plasma membrane		PF04756	OST3_OST6					9606					GO:0006486;GO:0005789;GO:0005886	NotFound
0	16654000	A0A087WUA7	Zinc finger protein 804B	SubName: Full=Zinc finger protein 804B {ECO:0000313|Ensembl:ENSP00000478506.1};	ZNF804B		ENSG00000182348.7		Homo sapiens (Human).								GO:0008270, F:zinc ion binding							9606					GO:0008270	NotFound
0	29735000	A0A087WUD3	Oligosaccharyltransferase complex subunit	RecName: Full=Oligosaccharyltransferase complex subunit {ECO:0000256|RuleBase:RU366060};	OSTC	58505	ENSG00000198856.13	Membrane {ECO:0000256|RuleBase:RU366060}; Multi- pass membrane protein {ECO:0000256|RuleBase:RU366060}.	Homo sapiens (Human).						GO:0006486, P:protein glycosylation	GO:0008250, C:oligosaccharyltransferase complex								9606					GO:0006486;GO:0008250	NotFound
0	8204400	M0R3C7	Symplekin scaffold protein	SubName: Full=Symplekin scaffold protein {ECO:0000313|Ensembl:ENSP00000473136.1};	SYMPK		ENSG00000125755.20	Nucleus {ECO:0000256|ARBA:ARBA00004123}.	Homo sapiens (Human).						GO:0006397, P:mRNA processing	GO:0005634, C:nucleus		PF11935	SYMPK_PTA1_N					9606					GO:0006397;GO:0005634	NotFound
11414000	0	A0A2P0CT92	Contactin associated protein family member 3B	SubName: Full=Contactin associated protein family member 3B {ECO:0000313|Ensembl:ENSP00000276974.5};	CNTNAP3B		ENSG00000154529.15	Membrane {ECO:0000256|ARBA:ARBA00004479}; Single- pass type I membrane protein {ECO:0000256|ARBA:ARBA00004479}.	Homo sapiens (Human).							GO:0016020, C:membrane		PF00754;PF02210	F5_F8_type_C;Laminin_G_2					9606					GO:0016020	NotFound
0	18436000	A0A804HID2	GDP-mannose pyrophosphorylase A	SubName: Full=GDP-mannose pyrophosphorylase A {ECO:0000313|Ensembl:ENSP00000507011.1}; Flags: Fragment;	GMPPA		ENSG00000144591.20		Homo sapiens (Human).						GO:0009058, P:biosynthetic process			PF00483	NTP_transferase					9606					GO:0009058	NotFound
422150000	223260000	A0A087WUK2	Heterogeneous nuclear ribonucleoprotein D like	SubName: Full=Heterogeneous nuclear ribonucleoprotein D like {ECO:0000313|Ensembl:ENSP00000478723.1}; SubName: Full=Heterogeneous nuclear ribonucleoprotein D-like, isoform CRA_b {ECO:0000313|EMBL:EAX05890.1};	HNRNPDL	9987	ENSG00000152795.18	Cytoplasm {ECO:0000256|ARBA:ARBA00004496}.	Homo sapiens (Human).							GO:0005737, C:cytoplasm;GO:0005654, C:nucleoplasm;GO:1990904, C:ribonucleoprotein complex	GO:0003677, F:DNA binding;GO:0003723, F:RNA binding	PF00076	RRM_1					9606					GO:0005737;GO:0005654;GO:1990904;GO:0003677;GO:0003723	NotFound
0	13464000	A0A087WUQ1	PDZ and LIM domain 2	SubName: Full=PDZ and LIM domain 2 {ECO:0000313|Ensembl:ENSP00000478826.1};	PDLIM2		ENSG00000120913.24		Homo sapiens (Human).									PF15936	DUF4749					9606						NotFound
0	17835000	D3DWY0	Inhibitor of kappa light polypeptide gene enhancer in B-cells, kinase gamma, isoform CRA_b	SubName: Full=Inhibitor of kappa light polypeptide gene enhancer in B-cells, kinase gamma, isoform CRA_b {ECO:0000313|EMBL:EAW72679.1}; SubName: Full=Inhibitor of nuclear factor kappa B kinase regulatory subunit gamma {ECO:0000313|Ensembl:ENSP00000479144.2};	IKBKG		ENSG00000269335.7		Homo sapiens (Human).						GO:0016310, P:phosphorylation	GO:0005737, C:cytoplasm	GO:0070530, F:K63-linked polyubiquitin modification-dependent protein binding;GO:0016301, F:kinase activity	PF16516;PF18414	CC2-LZ;zf_C2H2_10					9606					GO:0016310;GO:0005737;GO:0070530;GO:0016301	NotFound
49754000	63645000	A0A087WV05	c-Myc-binding protein	RecName: Full=c-Myc-binding protein {ECO:0008006|Google:ProtNLM};			ENSG00000274944.4	Nucleus {ECO:0000256|ARBA:ARBA00004123}.	Homo sapiens (Human).	9606.ENSP00000479064	ENOG502S7GH					GO:0005739, C:mitochondrion;GO:0005654, C:nucleoplasm	GO:0003713, F:transcription coactivator activity							9606					GO:0005739;GO:0005654;GO:0003713	NotFound
3972300000	208760000	A0A087WV46	Ragulator complex protein LAMTOR4	RecName: Full=Ragulator complex protein LAMTOR4 {ECO:0000256|ARBA:ARBA00016098}; AltName: Full=Late endosomal/lysosomal adaptor and MAPK and MTOR activator 4 {ECO:0000256|ARBA:ARBA00032690};	LAMTOR4	389541	ENSG00000188186.11	Lysosome {ECO:0000256|ARBA:ARBA00004371}.	Homo sapiens (Human).						GO:0071230, P:cellular response to amino acid stimulus;GO:0032008, P:positive regulation of TOR signaling	GO:0005764, C:lysosome;GO:0071986, C:Ragulator complex								9606					GO:0071230;GO:0032008;GO:0005764;GO:0071986	NotFound
17745000	17219000	A0A087WVC4	cAMP-dependent protein kinase	RecName: Full=cAMP-dependent protein kinase {ECO:0000256|ARBA:ARBA00012444}; EC=2.7.11.11 {ECO:0000256|ARBA:ARBA00012444};	PRKACB	5567	ENSG00000142875.21		Homo sapiens (Human).								GO:0004679, F:AMP-activated protein kinase activity;GO:0005524, F:ATP binding;GO:0004691, F:cAMP-dependent protein kinase activity	PF00069	Pkinase					9606					GO:0004679;GO:0005524;GO:0004691	NotFound
62264000	157580000	A0A087WVM4	formate--tetrahydrofolate ligase	RecName: Full=formate--tetrahydrofolate ligase {ECO:0000256|ARBA:ARBA00012295}; EC=6.3.4.3 {ECO:0000256|ARBA:ARBA00012295};	MTHFD1L	25902	ENSG00000120254.16		Homo sapiens (Human).						GO:0035999, P:tetrahydrofolate interconversion	GO:0005739, C:mitochondrion	GO:0005524, F:ATP binding;GO:0004329, F:formate-tetrahydrofolate ligase activity;GO:0004488, F:methylenetetrahydrofolate dehydrogenase (NADP+) activity	PF01268;PF00763;PF02882	FTHFS;THF_DHG_CYH;THF_DHG_CYH_C					9606					GO:0035999;GO:0005739;GO:0005524;GO:0004329;GO:0004488	NotFound
4231600000	3804300000	Q00610	Clathrin heavy chain 1	RecName: Full=Clathrin heavy chain 1 {ECO:0000303|PubMed:26822784, ECO:0000303|PubMed:29100083}; AltName: Full=Clathrin heavy chain on chromosome 17; Short=CLH-17;	CLTC	1213	ENSG00000141367.13. [Q00610-1]	Cytoplasmic vesicle membrane {ECO:0000269|PubMed:17081065}; Peripheral membrane protein {ECO:0000269|PubMed:17081065}; Cytoplasmic side {ECO:0000269|PubMed:17081065}. Membrane, coated pit {ECO:0000269|PubMed:17081065}; Peripheral membrane protein {ECO:0000269|PubMed:17081065}; Cytoplasmic side {ECO:0000269|PubMed:17081065}. Melanosome {ECO:0000269|PubMed:17081065}. Cytoplasm, cytoskeleton, spindl…	Homo sapiens (Human).	9606.ENSP00000479606	KOG0985	R-HSA-168275;R-HSA-177504;R-HSA-190873;R-HSA-196025;R-HSA-2132295;R-HSA-3928665;R-HSA-432720;R-HSA-432722;R-HSA-437239;R-HSA-5099900;R-HSA-5140745;R-HSA-8856825;R-HSA-8856828;R-HSA-8866427;R-HSA-8964038;R-HSA-9013420;R-HSA-9013424;R-HSA-9700645;R-HSA-9725370;R-HSA-9725371	Entry of Influenza Virion into Host Cell via Endocytosis;Retrograde neurotrophin signalling;Gap junction degradation;Formation of annular gap junctions;MHC class II antigen presentation. [Q00610-1];EPH-ephrin mediated repulsion of cells;Lysosome Vesicle Biogenesis. [Q00610-1];Golgi Associated Vesicle Biogenesis. [Q00610-1];Recycling pathway of L1;WNT5A-dependent internalization of FZD4;WNT5A-depe…	hsa:1213	GO:0150093, P:amyloid-beta clearance by transcytosis;GO:0006914, P:autophagy;GO:0051301, P:cell division;GO:0048268, P:clathrin coat assembly;GO:0072583, P:clathrin-dependent endocytosis;GO:0006886, P:intracellular protein transport;GO:0000278, P:mitotic cell cycle;GO:1900126, P:negative regulation of hyaluronan biosynthetic process;GO:1903077, P:negative regulation of protein localization to pla…	GO:0030118, C:clathrin coat;GO:0030132, C:clathrin coat of coated pit;GO:0030130, C:clathrin coat of trans-Golgi network vesicle;GO:0071439, C:clathrin complex;GO:0045334, C:clathrin-coated endocytic vesicle;GO:0030669, C:clathrin-coated endocytic vesicle membrane;GO:0030136, C:clathrin-coated vesicle;GO:0005829, C:cytosol;GO:0036020, C:endolysosome membrane;GO:0005768, C:endosome;GO:0070062, C:e…	GO:0032051, F:clathrin light chain binding;GO:0097718, F:disordered domain specific binding;GO:0003725, F:double-stranded RNA binding;GO:0050750, F:low-density lipoprotein particle receptor binding;GO:0019901, F:protein kinase binding;GO:0003723, F:RNA binding;GO:0005198, F:structural molecule activity;GO:1990381, F:ubiquitin-specific protease binding	PF00637;PF09268;PF13838;PF01394	Clathrin;Clathrin-link;Clathrin_H_link;Clathrin_propel	K04646	clathrin heavy chain	hsa04142;hsa04144;hsa04721;hsa04961;hsa05016;hsa05100	Lysosome;Endocytosis;Synaptic vesicle cycle;Endocrine and other factor-regulated calcium reabsorption;Huntington disease;Bacterial invasion of epithelial cells	9606	4;4;5;5;6;6	Cellular Processes;Cellular Processes;Organismal Systems;Organismal Systems;Human Diseases;Human Diseases	4_1;4_1;5_6;5_5;6_7;6_4	Transport and catabolism;Transport and catabolism;Nervous system;Excretory system;Neurodegenerative disease;Infectious disease: bacterial	GO:0150093;GO:0006914;GO:0051301;GO:0048268;GO:0072583;GO:0006886;GO:0000278;GO:1900126;GO:1903077;GO:0001649;GO:0031623;GO:0006898;GO:0060236;GO:0042147;GO:0033572;GO:0030118;GO:0030132;GO:0030130;GO:0071439;GO:0045334;GO:0030669;GO:0030136;GO:0005829;GO:0036020;GO:0005768;GO:0070062;GO:1903561;GO:0005925;GO:0005764;GO:0042470;GO:0016020;GO:0072686;GO:1990498;GO:0005886;GO:0032991;GO:0005819;GO:…	NotFound
0	14195000	A0A087WWX0	RNA polymerase II, I and III subunit E	SubName: Full=RNA polymerase II, I and III subunit E {ECO:0000313|Ensembl:ENSP00000480562.1}; Flags: Fragment;	POLR2E		ENSG00000099817.12		Homo sapiens (Human).						GO:0006351, P:DNA-templated transcription	GO:0005654, C:nucleoplasm	GO:0003677, F:DNA binding;GO:0003899, F:DNA-directed 5'-3' RNA polymerase activity	PF01191	RNA_pol_Rpb5_C					9606					GO:0006351;GO:0005654;GO:0003677;GO:0003899	NotFound
46362000	108910000	A0A087WW40	Endophilin-B1	RecName: Full=Endophilin-B1 {ECO:0000256|ARBA:ARBA00018361}; AltName: Full=SH3 domain-containing GRB2-like protein B1 {ECO:0000256|ARBA:ARBA00033266};	SH3GLB1	51100	ENSG00000097033.15	Cytoplasmic vesicle, autophagosome membrane {ECO:0000256|ARBA:ARBA00004652}. Golgi apparatus membrane {ECO:0000256|ARBA:ARBA00004395}; Peripheral membrane protein {ECO:0000256|ARBA:ARBA00004395}. Membrane {ECO:0000256|ARBA:ARBA00004170}; Peripheral membrane protein {ECO:0000256|ARBA:ARBA00004170}. Mitochondrion outer membrane {ECO:0000256|ARBA:ARBA00004450}; Peripheral membrane protein {ECO:00002…	Homo sapiens (Human).						GO:0006915, P:apoptotic process	GO:0000421, C:autophagosome membrane;GO:0005829, C:cytosol;GO:0000139, C:Golgi membrane;GO:0005741, C:mitochondrial outer membrane	GO:0008289, F:lipid binding	PF03114;PF14604	BAR;SH3_9					9606					GO:0006915;GO:0000421;GO:0005829;GO:0000139;GO:0005741;GO:0008289	NotFound
0	10782000	A0A087WWE7	Ribosomal biogenesis factor	SubName: Full=Ribosomal biogenesis factor {ECO:0000313|Ensembl:ENSP00000480167.1};	RBIS	401466	ENSG00000176731.12		Homo sapiens (Human).						GO:0042254, P:ribosome biogenesis	GO:0005829, C:cytosol;GO:0005730, C:nucleolus;GO:0005654, C:nucleoplasm		PF15679	DUF4665					9606					GO:0042254;GO:0005829;GO:0005730;GO:0005654	NotFound
5747400	30363000	A0A8Q3WKX3	Solute carrier family 4 member 1 adaptor protein	SubName: Full=Solute carrier family 4 member 1 adaptor protein {ECO:0000313|Ensembl:ENSP00000512331.1};	SLC4A1AP		ENSG00000163798.14		Homo sapiens (Human).									PF00035	dsrm					9606						NotFound
45836000	0	A0A087WWI6	DDB1 and CUL4 associated factor 7	SubName: Full=DDB1 and CUL4 associated factor 7 {ECO:0000313|Ensembl:ENSP00000480250.2};	DCAF7		ENSG00000136485.16		Homo sapiens (Human).									PF00400	WD40					9606						NotFound
0	16816000	A0A087WYS5	Trafficking protein particle complex subunit 3	SubName: Full=Trafficking protein particle complex subunit 3 {ECO:0000313|Ensembl:ENSP00000482052.1};	TRAPPC3	27095	ENSG00000054116.12	Endoplasmic reticulum {ECO:0000256|ARBA:ARBA00004240}. Golgi apparatus, cis-Golgi network {ECO:0000256|ARBA:ARBA00004222}.	Homo sapiens (Human).						GO:0048193, P:Golgi vesicle transport	GO:0005829, C:cytosol;GO:0005783, C:endoplasmic reticulum;GO:0005794, C:Golgi apparatus;GO:0030008, C:TRAPP complex		PF04051	TRAPP					9606					GO:0048193;GO:0005829;GO:0005783;GO:0005794;GO:0030008	NotFound
15763000	7216900	A0A494C001	RNA binding motif protein 15	SubName: Full=RNA binding motif protein 15 {ECO:0000313|Ensembl:ENSP00000498296.2};	RBM15		ENSG00000162775.17	Nucleus {ECO:0000256|ARBA:ARBA00004123}.	Homo sapiens (Human).						GO:0010558, P:negative regulation of macromolecule biosynthetic process	GO:0005654, C:nucleoplasm	GO:0003723, F:RNA binding	PF00076;PF07744	RRM_1;SPOC					9606					GO:0010558;GO:0005654;GO:0003723	NotFound
27214000	40930000	V9GYP5	Uncharacterized protein	SubName: Full=Uncharacterized protein {ECO:0000313|Ensembl:ENSP00000476966.2}; Flags: Fragment;			ENSG00000290146.1		Homo sapiens (Human).						GO:0070475, P:rRNA base methylation		GO:0070037, F:rRNA (pseudouridine) methyltransferase activity;GO:0019843, F:rRNA binding	PF03587	EMG1					9606					GO:0070475;GO:0070037;GO:0019843	NotFound
14158000	15984000	A0AAQ5BH73	Succinate dehydrogenase [ubiquinone] iron-sulfur subunit, mitochondrial	RecName: Full=Succinate dehydrogenase [ubiquinone] iron-sulfur subunit, mitochondrial {ECO:0000256|ARBA:ARBA00016766}; AltName: Full=Iron-sulfur subunit of complex II {ECO:0000256|ARBA:ARBA00033304}; AltName: Full=Malate dehydrogenase [quinone] iron-sulfur subunit {ECO:0000256|ARBA:ARBA00045022};	SDHB		ENSG00000117118.12	Mitochondrion inner membrane {ECO:0000256|ARBA:ARBA00004443}; Peripheral membrane protein {ECO:0000256|ARBA:ARBA00004443}; Matrix side {ECO:0000256|ARBA:ARBA00004443}.	Homo sapiens (Human).						GO:0006099, P:tricarboxylic acid cycle	GO:0005743, C:mitochondrial inner membrane	GO:0051537, F:2 iron, 2 sulfur cluster binding;GO:0051539, F:4 iron, 4 sulfur cluster binding;GO:0009055, F:electron transfer activity;GO:0016491, F:oxidoreductase activity	PF13085	Fer2_3					9606					GO:0006099;GO:0005743;GO:0051537;GO:0051539;GO:0009055;GO:0016491	NotFound
4268700000	4109500000	A0A087WWU8	Tropomyosin 3	SubName: Full=Tropomyosin 3 {ECO:0000313|Ensembl:ENSP00000480520.1};	TPM3	7170	ENSG00000143549.22	Cytoplasm, cytoskeleton {ECO:0000256|ARBA:ARBA00004245}.	Homo sapiens (Human).							GO:0005856, C:cytoskeleton	GO:0003779, F:actin binding	PF00261	Tropomyosin					9606					GO:0005856;GO:0003779	NotFound
0	3810800	A0A087WXB0	Secretory carrier-associated membrane protein	RecName: Full=Secretory carrier-associated membrane protein {ECO:0000256|RuleBase:RU363122}; Short=Secretory carrier membrane protein {ECO:0000256|RuleBase:RU363122};	SCAMP1	9522	ENSG00000085365.18	Membrane {ECO:0000256|ARBA:ARBA00004141, ECO:0000256|RuleBase:RU363122}; Multi-pass membrane protein {ECO:0000256|ARBA:ARBA00004141, ECO:0000256|RuleBase:RU363122}.	Homo sapiens (Human).						GO:0015031, P:protein transport	GO:0016020, C:membrane		PF04144	SCAMP					9606					GO:0015031;GO:0016020	NotFound
1883900000	1110000000	A0A087WXM6	Large ribosomal subunit protein uL22	RecName: Full=Large ribosomal subunit protein uL22 {ECO:0000256|ARBA:ARBA00035207}; AltName: Full=60S ribosomal protein L17 {ECO:0000256|ARBA:ARBA00035325}; Flags: Fragment;	RPL17		ENSG00000265681.8		Homo sapiens (Human).						GO:0006412, P:translation	GO:0015934, C:large ribosomal subunit	GO:0003735, F:structural constituent of ribosome	PF00237	Ribosomal_L22					9606					GO:0006412;GO:0015934;GO:0003735	NotFound
74468000	90139000	A0AAQ5BIF8	Integrin subunit beta 6	SubName: Full=Integrin subunit beta 6 {ECO:0000313|Ensembl:ENSP00000520446.1};	ITGB6		ENSG00000115221.13	Membrane {ECO:0000256|ARBA:ARBA00004479}; Single- pass type I membrane protein {ECO:0000256|ARBA:ARBA00004479}.	Homo sapiens (Human).						GO:0007155, P:cell adhesion;GO:0007229, P:integrin-mediated signaling pathway	GO:0016020, C:membrane;GO:0043235, C:receptor complex		PF00362	Integrin_beta					9606					GO:0007155;GO:0007229;GO:0016020;GO:0043235	NotFound
68906000	0	C9JJD3	AP-2 complex subunit mu	RecName: Full=AP-2 complex subunit mu {ECO:0000256|ARBA:ARBA00013440, ECO:0000256|PIRNR:PIRNR005992};	AP2M1		ENSG00000161203.14	Cell membrane {ECO:0000256|PIRNR:PIRNR005992}. Membrane, coated pit {ECO:0000256|PIRNR:PIRNR005992}; Peripheral membrane protein {ECO:0000256|PIRNR:PIRNR005992}; Cytoplasmic side {ECO:0000256|PIRNR:PIRNR005992}.	Homo sapiens (Human).						GO:0006897, P:endocytosis;GO:0006886, P:intracellular protein transport	GO:0030131, C:clathrin adaptor complex;GO:0005905, C:clathrin-coated pit;GO:0005886, C:plasma membrane	GO:0008289, F:lipid binding	PF00928;PF01217	Adap_comp_sub;Clat_adaptor_s					9606					GO:0006897;GO:0006886;GO:0030131;GO:0005905;GO:0005886;GO:0008289	NotFound
2895900	8572900	A0A087WYC0	Golgin A2	SubName: Full=Golgin A2 {ECO:0000313|Ensembl:ENSP00000481685.2}; Flags: Fragment;	GOLGA2		ENSG00000167110.19		Homo sapiens (Human).							GO:0005801, C:cis-Golgi network;GO:0005794, C:Golgi apparatus		PF19046;PF15070	GM130_C;GOLGA2L5					9606					GO:0005801;GO:0005794	NotFound
21837000	0	B1AP61	WASH complex subunit 2A	SubName: Full=WASH complex subunit 2A {ECO:0000313|Ensembl:ENSP00000398095.1}; Flags: Fragment;	WASHC2A		ENSG00000099290.17		Homo sapiens (Human).															9606						NotFound
5034300	6381300	M0QZR8	DNA polymerase	RecName: Full=DNA polymerase {ECO:0000256|RuleBase:RU000442}; EC=2.7.7.7 {ECO:0000256|RuleBase:RU000442};	POLD1		ENSG00000062822.16		Homo sapiens (Human).						GO:0006281, P:DNA repair;GO:0006260, P:DNA replication	GO:0031981, C:nuclear lumen	GO:0003677, F:DNA binding;GO:0003887, F:DNA-directed DNA polymerase activity;GO:0000166, F:nucleotide binding	PF00136;PF03104	DNA_pol_B;DNA_pol_B_exo1					9606					GO:0006281;GO:0006260;GO:0031981;GO:0003677;GO:0003887;GO:0000166	NotFound
18503000	18704000	A0A087WYR0	Signal recognition particle 19 kDa protein	RecName: Full=Signal recognition particle 19 kDa protein {ECO:0000256|ARBA:ARBA00033772};	SRP19	6728	ENSG00000153037.15	Cytoplasm {ECO:0000256|ARBA:ARBA00004496}.	Homo sapiens (Human).						GO:0006614, P:SRP-dependent cotranslational protein targeting to membrane	GO:0005829, C:cytosol;GO:0016604, C:nuclear body;GO:0005786, C:signal recognition particle, endoplasmic reticulum targeting	GO:0008312, F:7S RNA binding	PF01922	SRP19					9606					GO:0006614;GO:0005829;GO:0016604;GO:0005786;GO:0008312	NotFound
345250000	450580000	O43399	Tumor protein D54	RecName: Full=Tumor protein D54; Short=hD54; AltName: Full=Tumor protein D52-like 2;	TPD52L2	7165	ENSG00000101150.18. [O43399-7]		Homo sapiens (Human).	9606.ENSP00000217121				hsa:7165	GO:0005975, P:carbohydrate metabolic process;GO:0042127, P:regulation of cell population proliferation	GO:0005737, C:cytoplasm;GO:0048471, C:perinuclear region of cytoplasm	GO:0042803, F:protein homodimerization activity;GO:0003723, F:RNA binding	PF04201	TPD52					9606					GO:0005975;GO:0042127;GO:0005737;GO:0048471;GO:0042803;GO:0003723	NotFound
285050000	138720000	Q15185	Prostaglandin E synthase 3	RecName: Full=Prostaglandin E synthase 3; EC=5.3.99.3 {ECO:0000269|PubMed:10922363}; AltName: Full=Cytosolic prostaglandin E2 synthase; Short=cPGES; AltName: Full=Hsp90 co-chaperone; AltName: Full=Progesterone receptor complex p23; AltName: Full=Telomerase-binding protein p23;	PTGES3	10728	ENSG00000110958.16. [Q15185-1]	Cytoplasm {ECO:0000250|UniProtKB:Q3ZBF7}.	Homo sapiens (Human).	9606.ENSP00000482075	KOG3158	R-HSA-2162123;R-HSA-3371497;R-HSA-3371511;R-HSA-3371568;R-HSA-8937144;R-HSA-8939211;R-HSA-9018519;R-HSA-9679191	Synthesis of Prostaglandins (PG) and Thromboxanes (TX);HSP90 chaperone cycle for steroid hormone receptors (SHR) in the presence of ligand;HSF1 activation;Attenuation phase;Aryl hydrocarbon receptor signalling;ESR-mediated signaling;Estrogen-dependent gene expression;Potential therapeutics for SARS	hsa:10728	GO:0051085, P:chaperone cofactor-dependent protein refolding;GO:0051131, P:chaperone-mediated protein complex assembly;GO:0019371, P:cyclooxygenase pathway;GO:0048144, P:fibroblast proliferation;GO:0042921, P:glucocorticoid receptor signaling pathway;GO:0005978, P:glycogen biosynthetic process;GO:0060430, P:lung saccule development;GO:0042327, P:positive regulation of phosphorylation;GO:0051973, …	GO:0000781, C:chromosome, telomeric region;GO:0005829, C:cytosol;GO:0005654, C:nucleoplasm;GO:0005634, C:nucleus;GO:0101031, C:protein folding chaperone complex;GO:0032991, C:protein-containing complex;GO:0005697, C:telomerase holoenzyme complex	GO:0070182, F:DNA polymerase binding;GO:0051879, F:Hsp90 protein binding;GO:0050220, F:prostaglandin-E synthase activity;GO:0051087, F:protein-folding chaperone binding;GO:0003720, F:telomerase activity;GO:0051082, F:unfolded protein binding	PF04969	CS	K15730	cytosolic prostaglandin-E synthase [EC:5.3.99.3]	hsa00590;hsa01100;hsa05207	Arachidonic acid metabolism;Metabolic pathways;Chemical carcinogenesis - receptor activation	9606	1;1;6	Metabolism;Metabolism;Human Diseases	1_3;1_0;6_1	Lipid metabolism;Global and overview maps;Cancer: overview	GO:0051085;GO:0051131;GO:0019371;GO:0048144;GO:0042921;GO:0005978;GO:0060430;GO:0042327;GO:0051973;GO:0001516;GO:0006457;GO:0050821;GO:0007165;GO:0043588;GO:1905323;GO:0000723;GO:0007004;GO:0000781;GO:0005829;GO:0005654;GO:0005634;GO:0101031;GO:0032991;GO:0005697;GO:0070182;GO:0051879;GO:0050220;GO:0051087;GO:0003720;GO:0051082	NotFound
22063000	18919000	A0A087WYV9	Cytochrome c oxidase assembly protein COX16 homolog, mitochondrial	RecName: Full=Cytochrome c oxidase assembly protein COX16 homolog, mitochondrial {ECO:0000256|ARBA:ARBA00021814};	SYNJ2BP-COX16	100529257	ENSG00000258644.6	Membrane {ECO:0000256|ARBA:ARBA00004167}; Single- pass membrane protein {ECO:0000256|ARBA:ARBA00004167}. Mitochondrion inner membrane {ECO:0000256|ARBA:ARBA00004434}; Single-pass membrane protein {ECO:0000256|ARBA:ARBA00004434}.	Homo sapiens (Human).	9606.ENSP00000482133	KOG3528					GO:0005743, C:mitochondrial inner membrane		PF14138;PF00595	COX16;PDZ					9606					GO:0005743	NotFound
41399000	11363000	A0A087WZ13	Ribonucleoprotein, PTB binding 1	SubName: Full=Ribonucleoprotein, PTB binding 1 {ECO:0000313|Ensembl:ENSP00000482277.1};	RAVER1		ENSG00000161847.15		Homo sapiens (Human).								GO:0003723, F:RNA binding	PF00076	RRM_1					9606					GO:0003723	NotFound
36706000	46674000	C9JXK9	LIM domain containing preferred translocation partner in lipoma	SubName: Full=LIM domain containing preferred translocation partner in lipoma {ECO:0000313|Ensembl:ENSP00000393008.1}; Flags: Fragment;	LPP		ENSG00000145012.15		Homo sapiens (Human).							GO:0005829, C:cytosol;GO:0005925, C:focal adhesion	GO:0046872, F:metal ion binding							9606					GO:0005829;GO:0005925;GO:0046872	NotFound
46187000	140930000	A0A087WZN1	Isocitrate dehydrogenase [NAD] subunit, mitochondrial	RecName: Full=Isocitrate dehydrogenase [NAD] subunit, mitochondrial {ECO:0000256|RuleBase:RU361266};	IDH3B	3420	ENSG00000101365.21	Mitochondrion {ECO:0000256|ARBA:ARBA00004173, ECO:0000256|RuleBase:RU361266}.	Homo sapiens (Human).						GO:0006099, P:tricarboxylic acid cycle	GO:0005739, C:mitochondrion	GO:0000287, F:magnesium ion binding;GO:0051287, F:NAD binding;GO:0016616, F:oxidoreductase activity, acting on the CH-OH group of donors, NAD or NADP as acceptor	PF00180	Iso_dh					9606					GO:0006099;GO:0005739;GO:0000287;GO:0051287;GO:0016616	NotFound
644840000	766470000	Q9Y4L1	Hypoxia up-regulated protein 1	RecName: Full=Hypoxia up-regulated protein 1; AltName: Full=150 kDa oxygen-regulated protein; Short=ORP-150; AltName: Full=170 kDa glucose-regulated protein; Short=GRP-170; Flags: Precursor;	HYOU1	10525	ENSG00000149428.21. [Q9Y4L1-1]	Endoplasmic reticulum lumen.	Homo sapiens (Human).	9606.ENSP00000480150	KOG0104	R-HSA-3000484;R-HSA-381038	Scavenging by Class F Receptors;XBP1(S) activates chaperone genes	hsa:10525	GO:0071456, P:cellular response to hypoxia;GO:0006888, P:endoplasmic reticulum to Golgi vesicle-mediated transport;GO:1903382, P:negative regulation of endoplasmic reticulum stress-induced neuron intrinsic apoptotic signaling pathway;GO:1903298, P:negative regulation of hypoxia-induced intrinsic apoptotic signaling pathway;GO:0031204, P:post-translational protein targeting to membrane, translocat…	GO:0071682, C:endocytic vesicle lumen;GO:0005783, C:endoplasmic reticulum;GO:0034663, C:endoplasmic reticulum chaperone complex;GO:0005788, C:endoplasmic reticulum lumen;GO:0070062, C:extracellular exosome;GO:0005576, C:extracellular region;GO:0005925, C:focal adhesion;GO:0016020, C:membrane;GO:0005790, C:smooth endoplasmic reticulum	GO:0005524, F:ATP binding;GO:0140662, F:ATP-dependent protein folding chaperone;GO:0051087, F:protein-folding chaperone binding;GO:0051082, F:unfolded protein binding	PF00012	HSP70	K09486	hypoxia up-regulated 1	hsa04141	Protein processing in endoplasmic reticulum	9606	2	Genetic Information Processing	2_3	Folding, sorting and degradation	GO:0071456;GO:0006888;GO:1903382;GO:1903298;GO:0031204;GO:0034976;GO:0002931;GO:0071682;GO:0005783;GO:0034663;GO:0005788;GO:0070062;GO:0005576;GO:0005925;GO:0016020;GO:0005790;GO:0005524;GO:0140662;GO:0051087;GO:0051082	NotFound
39387000	26566000	Q5T8P6	RNA-binding protein 26	RecName: Full=RNA-binding protein 26; AltName: Full=CTCL tumor antigen se70-2; AltName: Full=RNA-binding motif protein 26;	RBM26	64062	ENSG00000139746.16. [Q5T8P6-3]		Homo sapiens (Human).	9606.ENSP00000483408	KOG2135			hsa:64062	GO:0006397, P:mRNA processing	GO:0005634, C:nucleus	GO:0046872, F:metal ion binding;GO:0003723, F:RNA binding	PF01480	PWI	K13192	RNA-binding protein 26			9606					GO:0006397;GO:0005634;GO:0046872;GO:0003723	NotFound
0	8914000	A0A0G2JNH2	Tight junction protein ZO-1	SubName: Full=Tight junction protein ZO-1 {ECO:0000313|Ensembl:ENSP00000481375.1};	TJP1		ENSG00000277401.4	Cell junction, tight junction {ECO:0000256|ARBA:ARBA00004435}. Cell membrane {ECO:0000256|ARBA:ARBA00004413}; Peripheral membrane protein {ECO:0000256|ARBA:ARBA00004413}; Cytoplasmic side {ECO:0000256|ARBA:ARBA00004413}. Membrane {ECO:0000256|ARBA:ARBA00004287}; Peripheral membrane protein {ECO:0000256|ARBA:ARBA00004287}; Cytoplasmic side {ECO:0000256|ARBA:ARBA00004287}.	Homo sapiens (Human).							GO:0005923, C:bicellular tight junction;GO:0005886, C:plasma membrane		PF00625;PF00595;PF07653;PF00791	Guanylate_kin;PDZ;SH3_2;ZU5					9606					GO:0005923;GO:0005886	NotFound
23348000	21247000	Q2TAM5	RELA protein	SubName: Full=RELA protein {ECO:0000313|EMBL:AAI10831.1}; SubName: Full=RELA proto-oncogene, NF-kB subunit {ECO:0000313|Ensembl:ENSP00000432537.1};	RELA		ENSG00000173039.20		Homo sapiens (Human).							GO:0005829, C:cytosol	GO:0003700, F:DNA-binding transcription factor activity;GO:0000978, F:RNA polymerase II cis-regulatory region sequence-specific DNA binding	PF16179;PF00554	RHD_dimer;RHD_DNA_bind					9606					GO:0005829;GO:0003700;GO:0000978	RHD
14173000	0	Q27J81	Inverted formin-2	RecName: Full=Inverted formin-2; AltName: Full=HBEBP2-binding protein C;	INF2	64423	ENSG00000203485.14. [Q27J81-2]	Cytoplasm, perinuclear region {ECO:0000269|PubMed:20023659}.	Homo sapiens (Human).	9606.ENSP00000376410	KOG1922			hsa:64423	GO:0030041, P:actin filament polymerization;GO:0090140, P:regulation of mitochondrial fission	GO:0005884, C:actin filament;GO:0048471, C:perinuclear region of cytoplasm	GO:0003779, F:actin binding;GO:0031267, F:small GTPase binding	PF06367;PF06371;PF02181;PF02205	Drf_FH3;Drf_GBD;FH2;WH2	K23958	inverted formin-2			9606					GO:0030041;GO:0090140;GO:0005884;GO:0048471;GO:0003779;GO:0031267	NotFound
22429000	33744000	A0A087X142	Septin	RecName: Full=Septin {ECO:0000256|PIRNR:PIRNR006698};	SEPTIN8		ENSG00000164402.14		Homo sapiens (Human).							GO:0005856, C:cytoskeleton	GO:0005525, F:GTP binding	PF00735	Septin					9606					GO:0005856;GO:0005525	NotFound
5889600	42371000	A0A087X1B2	ubiquitinyl hydrolase 1	RecName: Full=ubiquitinyl hydrolase 1 {ECO:0000256|ARBA:ARBA00012759}; EC=3.4.19.12 {ECO:0000256|ARBA:ARBA00012759};	USP39	10713	ENSG00000168883.20	Nucleus {ECO:0000256|ARBA:ARBA00004123}.	Homo sapiens (Human).						GO:0000245, P:spliceosomal complex assembly	GO:0005654, C:nucleoplasm;GO:0005681, C:spliceosomal complex	GO:0004843, F:cysteine-type deubiquitinase activity;GO:0008270, F:zinc ion binding	PF00443;PF02148	UCH;zf-UBP					9606					GO:0000245;GO:0005654;GO:0005681;GO:0004843;GO:0008270	NotFound
9833100	10654000	F8WAS3	NADH dehydrogenase [ubiquinone] 1 alpha subcomplex subunit 5	RecName: Full=NADH dehydrogenase [ubiquinone] 1 alpha subcomplex subunit 5 {ECO:0000256|ARBA:ARBA00016385}; AltName: Full=Complex I subunit B13 {ECO:0000256|ARBA:ARBA00030376}; AltName: Full=Complex I-13kD-B {ECO:0000256|ARBA:ARBA00032775}; AltName: Full=NADH-ubiquinone oxidoreductase 13 kDa-B subunit {ECO:0000256|ARBA:ARBA00032483};	NDUFA5		ENSG00000128609.16	Mitochondrion inner membrane {ECO:0000256|ARBA:ARBA00004443}; Peripheral membrane protein {ECO:0000256|ARBA:ARBA00004443}; Matrix side {ECO:0000256|ARBA:ARBA00004443}.	Homo sapiens (Human).						GO:0022904, P:respiratory electron transport chain	GO:0005743, C:mitochondrial inner membrane		PF04716	ETC_C1_NDUFA5					9606					GO:0022904;GO:0005743	NotFound
337990000	332210000	H0YM70	Proteasome activator complex subunit 2	RecName: Full=Proteasome activator complex subunit 2 {ECO:0000256|ARBA:ARBA00039312}; AltName: Full=Proteasome activator 28 subunit beta {ECO:0000256|ARBA:ARBA00041908};	PSME2		ENSG00000100911.16		Homo sapiens (Human).							GO:0008537, C:proteasome activator complex		PF02251;PF02252	PA28_alpha;PA28_beta					9606					GO:0008537	NotFound
295120000	275040000	A0A087X253	AP complex subunit beta	RecName: Full=AP complex subunit beta {ECO:0000256|PIRNR:PIRNR002291};	AP2B1		ENSG00000006125.18	Endomembrane system {ECO:0000256|ARBA:ARBA00029433}; Peripheral membrane protein {ECO:0000256|ARBA:ARBA00029433}; Cytoplasmic side {ECO:0000256|ARBA:ARBA00029433}.	Homo sapiens (Human).						GO:0006886, P:intracellular protein transport;GO:0016192, P:vesicle-mediated transport	GO:0030131, C:clathrin adaptor complex;GO:0031410, C:cytoplasmic vesicle;GO:0012505, C:endomembrane system	GO:0030276, F:clathrin binding	PF01602;PF02883;PF09066	Adaptin_N;Alpha_adaptinC2;B2-adapt-app_C					9606					GO:0006886;GO:0016192;GO:0030131;GO:0031410;GO:0012505;GO:0030276	NotFound
62641000	53980000	A0A087X271	Calponin	RecName: Full=Calponin {ECO:0000256|RuleBase:RU361224}; Flags: Fragment;	CNN2		ENSG00000064666.15		Homo sapiens (Human).						GO:0031032, P:actomyosin structure organization		GO:0003779, F:actin binding;GO:0005516, F:calmodulin binding	PF00402;PF00307	Calponin;CH					9606					GO:0031032;GO:0003779;GO:0005516	NotFound
304390000	290340000	A0A087X2I1	Proteasome 26S subunit, ATPase 6	SubName: Full=Proteasome 26S subunit, ATPase 6 {ECO:0000313|Ensembl:ENSP00000484998.1};	PSMC6	5706	ENSG00000100519.12	Cytoplasm {ECO:0000256|ARBA:ARBA00004496}.	Homo sapiens (Human).					hsa:5706	GO:0030163, P:protein catabolic process	GO:0005737, C:cytoplasm;GO:0000502, C:proteasome complex	GO:0005524, F:ATP binding;GO:0016887, F:ATP hydrolysis activity;GO:0036402, F:proteasome-activating activity	PF00004;PF17862;PF16450	AAA;AAA_lid_3;Prot_ATP_ID_OB	K03064	26S proteasome regulatory subunit T4	hsa03050;hsa05010;hsa05012;hsa05014;hsa05016;hsa05017;hsa05020;hsa05022;hsa05169	Proteasome;Alzheimer disease;Parkinson disease;Amyotrophic lateral sclerosis;Huntington disease;Spinocerebellar ataxia;Prion disease;Pathways of neurodegeneration - multiple diseases;Epstein-Barr virus infection	9606	2;6;6;6;6;6;6;6;6	Genetic Information Processing;Human Diseases;Human Diseases;Human Diseases;Human Diseases;Human Diseases;Human Diseases;Human Diseases;Human Diseases	2_3;6_7;6_7;6_7;6_7;6_7;6_7;6_7;6_3	Folding, sorting and degradation;Neurodegenerative disease;Neurodegenerative disease;Neurodegenerative disease;Neurodegenerative disease;Neurodegenerative disease;Neurodegenerative disease;Neurodegenerative disease;Infectious disease: viral	GO:0030163;GO:0005737;GO:0000502;GO:0005524;GO:0016887;GO:0036402	NotFound
0	28243000	A0A096LNV3	E3 ubiquitin-protein ligase RNF114	RecName: Full=E3 ubiquitin-protein ligase RNF114 {ECO:0000256|ARBA:ARBA00014143}; EC=2.3.2.27 {ECO:0000256|ARBA:ARBA00012483}; AltName: Full=RING finger protein 114 {ECO:0000256|ARBA:ARBA00031134}; AltName: Full=RING-type E3 ubiquitin transferase RNF114 {ECO:0000256|ARBA:ARBA00030438}; AltName: Full=Zinc finger protein 313 {ECO:0000256|ARBA:ARBA00033455}; Flags: Fragment;	RNF114		ENSG00000124226.11	Cytoplasm {ECO:0000256|ARBA:ARBA00004496}. Nucleus {ECO:0000256|ARBA:ARBA00004123}.	Homo sapiens (Human).						GO:0030154, P:cell differentiation;GO:0016567, P:protein ubiquitination;GO:0007283, P:spermatogenesis	GO:0005829, C:cytosol;GO:0005634, C:nucleus;GO:0005886, C:plasma membrane	GO:0046872, F:metal ion binding	PF05605;PF13445;PF18574	zf-Di19;zf-RING_UBOX;zf_C2HC_14					9606					GO:0030154;GO:0016567;GO:0007283;GO:0005829;GO:0005634;GO:0005886;GO:0046872	NotFound
135420000	193640000	P30566	Adenylosuccinate lyase	RecName: Full=Adenylosuccinate lyase {ECO:0000303|PubMed:8404037}; Short=ADSL {ECO:0000303|PubMed:8404037}; Short=ASL; EC=4.3.2.2 {ECO:0000269|PubMed:16973378, ECO:0000269|PubMed:22812634}; AltName: Full=Adenylosuccinase {ECO:0000303|PubMed:9266401}; Short=ASase;	ADSL	158	ENSG00000239900.14. [P30566-2]		Homo sapiens (Human).	9606.ENSP00000485525	KOG2700	R-HSA-73817	Purine ribonucleoside monophosphate biosynthesis	hsa:158	GO:0044208, P:'de novo' AMP biosynthetic process;GO:0006189, P:'de novo' IMP biosynthetic process;GO:0097294, P:'de novo' XMP biosynthetic process;GO:0009060, P:aerobic respiration;GO:0006167, P:AMP biosynthetic process;GO:0044209, P:AMP salvage;GO:0006177, P:GMP biosynthetic process;GO:0006164, P:purine nucleotide biosynthetic process;GO:0001666, P:response to hypoxia;GO:0014850, P:response to m…	GO:0005829, C:cytosol;GO:0032991, C:protein-containing complex	GO:0070626, F:(S)-2-(5-amino-1-(5-phospho-D-ribosyl)imidazole-4-carboxamido) succinate lyase (fumarate-forming) activity;GO:0042802, F:identical protein binding;GO:0004018, F:N6-(1,2-dicarboxyethyl)AMP AMP-lyase (fumarate-forming) activity	PF10397;PF00206	ADSL_C;Lyase_1	K01756	adenylosuccinate lyase [EC:4.3.2.2]	hsa00230;hsa00250;hsa01100;hsa01232;hsa01240	Purine metabolism;Alanine, aspartate and glutamate metabolism;Metabolic pathways;Nucleotide metabolism;Biosynthesis of cofactors	9606	1;1;1;;1	Metabolism;Metabolism;Metabolism;;Metabolism	1_4;1_5;1_0;;1_0	Nucleotide metabolism;Amino acid metabolism;Global and overview maps;;Global and overview maps	GO:0044208;GO:0006189;GO:0097294;GO:0009060;GO:0006167;GO:0044209;GO:0006177;GO:0006164;GO:0001666;GO:0014850;GO:0007584;GO:0042594;GO:0005829;GO:0032991;GO:0070626;GO:0042802;GO:0004018	NotFound
0	13932000	A0A096LNZ9	ISG15 ubiquitin like modifier	SubName: Full=ISG15 ubiquitin like modifier {ECO:0000313|Ensembl:ENSP00000485313.1}; Flags: Fragment;	ISG15		ENSG00000187608.10		Homo sapiens (Human).									PF00240	ubiquitin					9606						NotFound
13247000	12038000	A0A096LP25	AP2 associated kinase 1	SubName: Full=AP2 associated kinase 1 {ECO:0000313|Ensembl:ENSP00000485350.2};	AAK1		ENSG00000115977.21		Homo sapiens (Human).						GO:0006468, P:protein phosphorylation		GO:0005524, F:ATP binding;GO:0004672, F:protein kinase activity	PF15282;PF00069	BMP2K_C;Pkinase					9606					GO:0006468;GO:0005524;GO:0004672	NotFound
21903000	20701000	A0A0A0MQR2	Replication termination factor 2	RecName: Full=Replication termination factor 2 {ECO:0000256|ARBA:ARBA00015157}; AltName: Full=Replication termination factor 2 domain-containing protein 1 {ECO:0000256|ARBA:ARBA00030367};	RTF2	51507	ENSG00000022277.13		Homo sapiens (Human).						GO:1902979, P:mitotic DNA replication termination	GO:0005634, C:nucleus		PF04641	Rtf2					9606					GO:1902979;GO:0005634	NotFound
0	25737000	H0Y4P5	Armadillo repeat containing 2	SubName: Full=Armadillo repeat containing 2 {ECO:0000313|Ensembl:ENSP00000393191.1}; Flags: Fragment;	ARMC2		ENSG00000118690.13		Homo sapiens (Human).															9606						NotFound
41923000	20569000	U3KQC1	WD repeat-containing protein 18	RecName: Full=WD repeat-containing protein 18 {ECO:0000256|ARBA:ARBA00021267, ECO:0000256|RuleBase:RU369067}; Flags: Fragment;	WDR18		ENSG00000065268.11	Dynein axonemal particle {ECO:0000256|ARBA:ARBA00024190, ECO:0000256|RuleBase:RU369067}. Nucleus, nucleolus {ECO:0000256|RuleBase:RU369067}. Nucleus, nucleoplasm {ECO:0000256|ARBA:ARBA00004642, ECO:0000256|RuleBase:RU369067}. Cytoplasm {ECO:0000256|RuleBase:RU369067}. Note=Mainly found in the nucleoplasm, with low levels detected in the cytoplasmic and chromatin fractions. {ECO:0000256|RuleBase:R…	Homo sapiens (Human).						GO:0006364, P:rRNA processing	GO:0120293, C:dynein axonemal particle;GO:0005730, C:nucleolus;GO:0005654, C:nucleoplasm		PF00400;PF14077	WD40;WD40_alt					9606					GO:0006364;GO:0120293;GO:0005730;GO:0005654	NotFound
80262000	6312000	A0A0A0MQV6	Fibroblast growth factor	RecName: Full=Fibroblast growth factor {ECO:0000256|RuleBase:RU049442}; Short=FGF {ECO:0000256|RuleBase:RU049442};	FGF2		ENSG00000138685	Nucleus {ECO:0000256|ARBA:ARBA00004123}. Secreted {ECO:0000256|ARBA:ARBA00004613}.	Homo sapiens (Human).								GO:0008083, F:growth factor activity	PF00167	FGF					9606					GO:0008083	NotFound
37941000	20381000	Q9NR56	Muscleblind-like protein 1	RecName: Full=Muscleblind-like protein 1; AltName: Full=Triplet-expansion RNA-binding protein;	MBNL1	4154	ENSG00000152601.18. [Q9NR56-1]	Nucleus {ECO:0000269|PubMed:10970838, ECO:0000269|PubMed:11590133, ECO:0000269|PubMed:11929853}. Cytoplasm {ECO:0000269|PubMed:18335541}. Cytoplasmic granule {ECO:0000269|PubMed:18335541}. Note=Localized with DDX1, TIAL1 and YBX1 in stress granules upon stress (PubMed:18335541). Localized in the cytoplasm of multinucleated myotubes (PubMed:18335541). Colocalizes with nuclear foci of retained expa…	Homo sapiens (Human).	9606.ENSP00000282486	KOG2494			hsa:4154	GO:0030326, P:embryonic limb morphogenesis;GO:0001701, P:in utero embryonic development;GO:0006397, P:mRNA processing;GO:0045445, P:myoblast differentiation;GO:0007399, P:nervous system development;GO:0043484, P:regulation of RNA splicing;GO:0008380, P:RNA splicing	GO:0005737, C:cytoplasm;GO:0010494, C:cytoplasmic stress granule;GO:0005829, C:cytosol;GO:0005654, C:nucleoplasm;GO:0005634, C:nucleus	GO:0003725, F:double-stranded RNA binding;GO:0046872, F:metal ion binding;GO:0001069, F:regulatory region RNA binding;GO:0003723, F:RNA binding	PF00642;PF14608	zf-CCCH;zf-CCCH_2	K14943	muscleblind			9606					GO:0030326;GO:0001701;GO:0006397;GO:0045445;GO:0007399;GO:0043484;GO:0008380;GO:0005737;GO:0010494;GO:0005829;GO:0005654;GO:0005634;GO:0003725;GO:0046872;GO:0001069;GO:0003723	NotFound
318750000	366390000	A0A0A0MR02	Voltage dependent anion channel 2	SubName: Full=Voltage dependent anion channel 2 {ECO:0000313|Ensembl:ENSP00000298468.5}; Flags: Fragment;	VDAC2		ENSG00000165637.14		Homo sapiens (Human).							GO:0005741, C:mitochondrial outer membrane;GO:0005739, C:mitochondrion;GO:0046930, C:pore complex	GO:0015288, F:porin activity;GO:0008308, F:voltage-gated monoatomic anion channel activity	PF01459	Porin_3					9606					GO:0005741;GO:0005739;GO:0046930;GO:0015288;GO:0008308	NotFound
97772000	108130000	Q5T092	Protein RER1	RecName: Full=Protein RER1 {ECO:0000256|ARBA:ARBA00014112}; Flags: Fragment;	RER1		ENSG00000157916.20	Membrane {ECO:0000256|ARBA:ARBA00004141}; Multi- pass membrane protein {ECO:0000256|ARBA:ARBA00004141}.	Homo sapiens (Human).							GO:0005794, C:Golgi apparatus;GO:0016020, C:membrane		PF03248	Rer1					9606					GO:0005794;GO:0016020	NotFound
1068100000	594230000	A0A0A0MRA5	Heterogeneous nuclear ribonucleoprotein U like 1	SubName: Full=Heterogeneous nuclear ribonucleoprotein U like 1 {ECO:0000313|Ensembl:ENSP00000340857.3};	HNRNPUL1	11100	ENSG00000105323.18	Nucleus {ECO:0000256|ARBA:ARBA00004123}.	Homo sapiens (Human).							GO:0005654, C:nucleoplasm		PF13671;PF00622	AAA_33;SPRY					9606					GO:0005654	NotFound
0	0	A0A0A0MRE1	Exocyst complex component 7	RecName: Full=Exocyst complex component 7 {ECO:0000256|ARBA:ARBA00026169, ECO:0000256|RuleBase:RU365026}; AltName: Full=Exocyst complex component Exo70 {ECO:0000256|RuleBase:RU365026}; Flags: Fragment;	EXOC7		ENSG00000182473.22		Homo sapiens (Human).						GO:0006887, P:exocytosis;GO:0015031, P:protein transport	GO:0000145, C:exocyst	GO:0005546, F:phosphatidylinositol-4,5-bisphosphate binding	PF03081;PF20669	Exo70_C;Exo70_N					9606					GO:0006887;GO:0015031;GO:0000145;GO:0005546	NotFound
13690000	50467000	A0A0A0MRG2	Amyloid-beta precursor protein	RecName: Full=Amyloid-beta precursor protein {ECO:0000256|ARBA:ARBA00021782}; AltName: Full=ABPP {ECO:0000256|ARBA:ARBA00032275}; AltName: Full=Alzheimer disease amyloid A4 protein homolog {ECO:0000256|ARBA:ARBA00031698}; AltName: Full=Amyloid precursor protein {ECO:0000256|ARBA:ARBA00030489}; AltName: Full=Amyloid-beta (A4) precursor protein {ECO:0000256|ARBA:ARBA00030741}; AltName: Full=Amyloid…	APP	351	ENSG00000142192.22	Cell membrane {ECO:0000256|ARBA:ARBA00004251}; Single-pass type I membrane protein {ECO:0000256|ARBA:ARBA00004251}. Cell projection, growth cone {ECO:0000256|ARBA:ARBA00004624}. Cell surface {ECO:0000256|ARBA:ARBA00004241}. Cytoplasmic vesicle {ECO:0000256|ARBA:ARBA00004541}. Early endosome {ECO:0000256|ARBA:ARBA00004412}. Endoplasmic reticulum {ECO:0000256|ARBA:ARBA00004240}. Membrane, clathrin-…	Homo sapiens (Human).						GO:0006897, P:endocytosis	GO:0009986, C:cell surface;GO:0005905, C:clathrin-coated pit;GO:0005769, C:early endosome;GO:0005783, C:endoplasmic reticulum;GO:0005576, C:extracellular region;GO:0005794, C:Golgi apparatus;GO:0030426, C:growth cone;GO:0043231, C:intracellular membrane-bounded organelle;GO:0005634, C:nucleus;GO:0043204, C:perikaryon;GO:0005886, C:plasma membrane	GO:0008201, F:heparin binding;GO:0004867, F:serine-type endopeptidase inhibitor activity;GO:0046914, F:transition metal ion binding	PF10515;PF12924;PF12925;PF02177;PF03494	APP_amyloid;APP_Cu_bd;APP_E2;APP_N;Beta-APP					9606					GO:0006897;GO:0009986;GO:0005905;GO:0005769;GO:0005783;GO:0005576;GO:0005794;GO:0030426;GO:0043231;GO:0005634;GO:0043204;GO:0005886;GO:0008201;GO:0004867;GO:0046914	NotFound
0	7765700	A0A0A0MRH6	MIA SH3 domain ER export factor 3	SubName: Full=MIA SH3 domain ER export factor 3 {ECO:0000313|Ensembl:ENSP00000355062.3}; Flags: Fragment;	MIA3		ENSG00000154305.18		Homo sapiens (Human).							GO:0043231, C:intracellular membrane-bounded organelle;GO:0016020, C:membrane								9606					GO:0043231;GO:0016020	NotFound
0	2924300	A0A0A0MRI1	GPALPP motifs-containing protein 1	RecName: Full=GPALPP motifs-containing protein 1 {ECO:0000256|ARBA:ARBA00023489};	GPALPP1		ENSG00000133114.18		Homo sapiens (Human).									PF12572	DUF3752					9606						NotFound
36934000	40018000	Q9UNH7	Sorting nexin-6	RecName: Full=Sorting nexin-6; AltName: Full=TRAF4-associated factor 2; Contains: RecName: Full=Sorting nexin-6, N-terminally processed;	SNX6	58533	ENSG00000129515.20. [Q9UNH7-1]	Early endosome {ECO:0000269|PubMed:11485546, ECO:0000269|PubMed:17148574, ECO:0000269|PubMed:19935774}. Early endosome membrane {ECO:0000269|PubMed:19935774, ECO:0000303|PubMed:11485546}; Peripheral membrane protein {ECO:0000269|PubMed:11485546}; Cytoplasmic side {ECO:0000305}. Cytoplasmic vesicle {ECO:0000269|PubMed:20354142}. Cytoplasm {ECO:0000269|PubMed:20830743}. Nucleus {ECO:0000269|PubMed:…	Homo sapiens (Human).	9606.ENSP00000355217	KOG1660			hsa:58533	GO:1904646, P:cellular response to amyloid-beta;GO:0006886, P:intracellular protein transport;GO:0045892, P:negative regulation of DNA-templated transcription;GO:0007175, P:negative regulation of epidermal growth factor-activated receptor activity;GO:0043524, P:negative regulation of neuron apoptotic process;GO:0030512, P:negative regulation of transforming growth factor beta receptor signaling p…	GO:0005737, C:cytoplasm;GO:0005829, C:cytosol;GO:0031901, C:early endosome membrane;GO:0005768, C:endosome;GO:0098978, C:glutamatergic synapse;GO:0005764, C:lysosome;GO:0005634, C:nucleus;GO:0030904, C:retromer complex;GO:0030905, C:retromer, tubulation complex;GO:0097422, C:tubular endosome	GO:0034452, F:dynactin binding;GO:0035091, F:phosphatidylinositol binding;GO:0042803, F:protein homodimerization activity;GO:0034713, F:type I transforming growth factor beta receptor binding	PF00787;PF09325	PX;Vps5	K17920	sorting nexin-5/6/32	hsa04144	Endocytosis	9606	4	Cellular Processes	4_1	Transport and catabolism	GO:1904646;GO:0006886;GO:0045892;GO:0007175;GO:0043524;GO:0030512;GO:0016241;GO:0099072;GO:0042147;GO:0005737;GO:0005829;GO:0031901;GO:0005768;GO:0098978;GO:0005764;GO:0005634;GO:0030904;GO:0030905;GO:0097422;GO:0034452;GO:0035091;GO:0042803;GO:0034713	NotFound
12175000	0	F8W895	G patch domain-containing protein 4	RecName: Full=G patch domain-containing protein 4 {ECO:0000256|ARBA:ARBA00040365}; Flags: Fragment;	GPATCH4		ENSG00000160818.17		Homo sapiens (Human).							GO:0005730, C:nucleolus;GO:0005654, C:nucleoplasm	GO:0003676, F:nucleic acid binding	PF01585	G-patch					9606					GO:0005730;GO:0005654;GO:0003676	NotFound
13010000	17796000	A0A0A0MRM8	Unconventional myosin-VI	RecName: Full=Unconventional myosin-VI {ECO:0000256|ARBA:ARBA00015382}; AltName: Full=Unconventional myosin-6 {ECO:0000256|ARBA:ARBA00030027};	MYO6		ENSG00000196586.17	Cell projection, filopodium {ECO:0000256|ARBA:ARBA00004486}. Cell projection, microvillus {ECO:0000256|ARBA:ARBA00004105}. Cell projection, ruffle membrane {ECO:0000256|ARBA:ARBA00004632}. Cytoplasmic vesicle, clathrin-coated vesicle {ECO:0000256|ARBA:ARBA00004132}. Golgi apparatus, trans-Golgi network membrane {ECO:0000256|ARBA:ARBA00004150}; Peripheral membrane protein {ECO:0000256|ARBA:ARBA000…	Homo sapiens (Human).						GO:0007605, P:sensory perception of sound	GO:0005905, C:clathrin-coated pit;GO:0030136, C:clathrin-coated vesicle;GO:0030175, C:filopodium;GO:0005794, C:Golgi apparatus;GO:0005902, C:microvillus;GO:0016459, C:myosin complex;GO:0005654, C:nucleoplasm;GO:0032587, C:ruffle membrane	GO:0051015, F:actin filament binding;GO:0005524, F:ATP binding;GO:0003774, F:cytoskeletal motor activity	PF16521;PF00063	Myosin-VI_CBD;Myosin_head					9606					GO:0007605;GO:0005905;GO:0030136;GO:0030175;GO:0005794;GO:0005902;GO:0016459;GO:0005654;GO:0032587;GO:0051015;GO:0005524;GO:0003774	NotFound
24000000	29258000	A0A0A0MRM9	Nucleolar and coiled-body phosphoprotein 1	SubName: Full=Nucleolar and coiled-body phosphoprotein 1 {ECO:0000313|Ensembl:ENSP00000359024.5}; Flags: Fragment;	NOLC1		ENSG00000166197.17		Homo sapiens (Human).							GO:0001650, C:fibrillar center		PF05022	SRP40_C					9606					GO:0001650	NotFound
69961000	198680000	P09234	U1 small nuclear ribonucleoprotein C	RecName: Full=U1 small nuclear ribonucleoprotein C {ECO:0000255|HAMAP-Rule:MF_03153}; Short=U1 snRNP C {ECO:0000255|HAMAP-Rule:MF_03153}; Short=U1-C {ECO:0000255|HAMAP-Rule:MF_03153}; Short=U1C {ECO:0000255|HAMAP-Rule:MF_03153};	SNRPC	6631	ENSG00000124562.10	Nucleus {ECO:0000255|HAMAP-Rule:MF_03153, ECO:0000269|PubMed:2136774}.	Homo sapiens (Human).	9606.ENSP00000244520	KOG3454	R-HSA-72163	mRNA Splicing - Major Pathway	hsa:6631	GO:0000395, P:mRNA 5'-splice site recognition;GO:0000398, P:mRNA splicing, via spliceosome;GO:0000387, P:spliceosomal snRNP assembly	GO:0015030, C:Cajal body;GO:0000243, C:commitment complex;GO:0005654, C:nucleoplasm;GO:0005634, C:nucleus;GO:0005681, C:spliceosomal complex;GO:0005685, C:U1 snRNP;GO:0071004, C:U2-type prespliceosome	GO:0003729, F:mRNA binding;GO:0030627, F:pre-mRNA 5'-splice site binding;GO:0042803, F:protein homodimerization activity;GO:0003723, F:RNA binding;GO:0003727, F:single-stranded RNA binding;GO:0008270, F:zinc ion binding	PF06220	zf-U1	K11095	U1 small nuclear ribonucleoprotein C	hsa03040	Spliceosome	9606	2	Genetic Information Processing	2_1	Transcription	GO:0000395;GO:0000398;GO:0000387;GO:0015030;GO:0000243;GO:0005654;GO:0005634;GO:0005681;GO:0005685;GO:0071004;GO:0003729;GO:0030627;GO:0042803;GO:0003723;GO:0003727;GO:0008270	NotFound
10916000	8790400	B1AM48	ELAV-like protein	RecName: Full=ELAV-like protein {ECO:0000256|RuleBase:RU361281}; Flags: Fragment;	ELAVL2		ENSG00000107105.15		Homo sapiens (Human).							GO:1990904, C:ribonucleoprotein complex	GO:0003723, F:RNA binding	PF00076	RRM_1					9606					GO:1990904;GO:0003723	NotFound
11319000	15000000	A0A0A0MRX2	DDRGK domain-containing protein 1	RecName: Full=DDRGK domain-containing protein 1 {ECO:0000256|ARBA:ARBA00018218};	DDRGK1		ENSG00000198171.13		Homo sapiens (Human).							GO:0005783, C:endoplasmic reticulum;GO:0005730, C:nucleolus		PF09756	DDRGK					9606					GO:0005783;GO:0005730	NotFound
23050000000	17750000000	A0A0A0MS07	Immunoglobulin heavy constant gamma 1 (G1m marker)	SubName: Full=Immunoglobulin heavy constant gamma 1 (G1m marker) {ECO:0000313|Ensembl:ENSP00000374984.2}; Flags: Fragment;	IGHG1		ENSG00000211896.7		Homo sapiens (Human).						GO:0002250, P:adaptive immune response	GO:0019814, C:immunoglobulin complex;GO:0005886, C:plasma membrane		PF07654	C1-set					9606					GO:0002250;GO:0019814;GO:0005886	NotFound
9867200	0	A0A6I8PIQ6	Conserved oligomeric Golgi complex subunit 4	RecName: Full=Conserved oligomeric Golgi complex subunit 4 {ECO:0000256|ARBA:ARBA00020975}; AltName: Full=Component of oligomeric Golgi complex 4 {ECO:0000256|ARBA:ARBA00031340};	COG4	25839	ENSG00000103051.21	Golgi apparatus membrane {ECO:0000256|ARBA:ARBA00004395}; Peripheral membrane protein {ECO:0000256|ARBA:ARBA00004395}.	Homo sapiens (Human).						GO:0015031, P:protein transport	GO:0000139, C:Golgi membrane		PF20662;PF08318;PF20663	COG4_C;COG4_m;COG4_N					9606					GO:0015031;GO:0000139	NotFound
7731700	10695000	A0A9L9PXN8	PVR cell adhesion molecule	SubName: Full=PVR cell adhesion molecule {ECO:0000313|Ensembl:ENSP00000516468.1};	PVR		ENSG00000073008.16	Membrane {ECO:0000256|ARBA:ARBA00004479}; Single- pass type I membrane protein {ECO:0000256|ARBA:ARBA00004479}.	Homo sapiens (Human).							GO:0016020, C:membrane		PF08205;PF07686	C2-set_2;V-set					9606					GO:0016020	NotFound
33774000	21667000	A0A1W2PQC2	Hydroxyacyl-CoA dehydrogenase	SubName: Full=Hydroxyacyl-CoA dehydrogenase {ECO:0000313|Ensembl:ENSP00000492009.1}; Flags: Fragment;	HADH		ENSG00000138796.18		Homo sapiens (Human).						GO:0006631, P:fatty acid metabolic process		GO:0070403, F:NAD+ binding	PF02737	3HCDH_N					9606					GO:0006631;GO:0070403	NotFound
16262000	13917000	A0A0A0MSI2	Polyhomeotic homolog 2	SubName: Full=Polyhomeotic homolog 2 {ECO:0000313|Ensembl:ENSP00000389436.2};	PHC2	1912	ENSG00000134686.21	Nucleus {ECO:0000256|ARBA:ARBA00004123}.	Homo sapiens (Human).							GO:0005654, C:nucleoplasm	GO:0003677, F:DNA binding;GO:0008270, F:zinc ion binding	PF16616;PF00536	PHC2_SAM_assoc;SAM_1					9606					GO:0005654;GO:0003677;GO:0008270	NotFound
0	0	A2ABK4	Negative elongation factor complex member E	SubName: Full=Negative elongation factor complex member E {ECO:0000313|Ensembl:ENSP00000394340.1}; Flags: Fragment;	NELFE		ENSG00000229363.9	Chromosome {ECO:0000256|ARBA:ARBA00004286}. Nucleus {ECO:0000256|ARBA:ARBA00004123}.	Homo sapiens (Human).						GO:0006355, P:regulation of DNA-templated transcription	GO:0005694, C:chromosome;GO:0032021, C:NELF complex;GO:0016604, C:nuclear body;GO:0005654, C:nucleoplasm;GO:0005886, C:plasma membrane	GO:0003723, F:RNA binding							9606					GO:0006355;GO:0005694;GO:0032021;GO:0016604;GO:0005654;GO:0005886;GO:0003723	NotFound
42274000	18855000	A0A8V8TQC1	TAP binding protein	SubName: Full=TAP binding protein {ECO:0000313|Ensembl:ENSP00000514501.1};	TAPBP		ENSG00000231925.14	Endomembrane system {ECO:0000256|ARBA:ARBA00004308}.	Homo sapiens (Human).						GO:0019885, P:antigen processing and presentation of endogenous peptide antigen via MHC class I	GO:0012505, C:endomembrane system;GO:0016020, C:membrane		PF07654	C1-set					9606					GO:0019885;GO:0012505;GO:0016020	NotFound
8304200	3716800	H0YLC5	POU class 2 homeobox 3	SubName: Full=POU class 2 homeobox 3 {ECO:0000313|Ensembl:ENSP00000453150.2}; Flags: Fragment;	POU2F3		ENSG00000137709.10	Nucleus {ECO:0000256|ARBA:ARBA00004123}.	Homo sapiens (Human).							GO:0016604, C:nuclear body;GO:0005730, C:nucleolus;GO:0005654, C:nucleoplasm;GO:0005886, C:plasma membrane	GO:0003677, F:DNA binding;GO:0003700, F:DNA-binding transcription factor activity	PF00157	Pou					9606					GO:0016604;GO:0005730;GO:0005654;GO:0005886;GO:0003677;GO:0003700	Pou
16022000	0	H0YLC3	Isovaleryl-CoA dehydrogenase	SubName: Full=Isovaleryl-CoA dehydrogenase {ECO:0000313|Ensembl:ENSP00000453146.1}; Flags: Fragment;	IVD		ENSG00000128928.10		Homo sapiens (Human).							GO:0005739, C:mitochondrion	GO:0003995, F:acyl-CoA dehydrogenase activity	PF00441;PF02770	Acyl-CoA_dh_1;Acyl-CoA_dh_M					9606					GO:0005739;GO:0003995	NotFound
7550200	0	D6RDV0	Tumor suppressor candidate 3	SubName: Full=Tumor suppressor candidate 3 {ECO:0000313|Ensembl:ENSP00000420829.1};	TUSC3		ENSG00000104723.21	Endoplasmic reticulum membrane {ECO:0000256|ARBA:ARBA00004477}; Multi-pass membrane protein {ECO:0000256|ARBA:ARBA00004477}.	Homo sapiens (Human).						GO:0006486, P:protein glycosylation	GO:0005789, C:endoplasmic reticulum membrane		PF04756	OST3_OST6					9606					GO:0006486;GO:0005789	NotFound
50042000	46105000	Q13418	Integrin-linked protein kinase	RecName: Full=Integrin-linked protein kinase {ECO:0000303|PubMed:8538749}; EC=2.7.11.1 {ECO:0000303|PubMed:8538749}; AltName: Full=59 kDa serine/threonine-protein kinase {ECO:0000303|PubMed:8538749}; AltName: Full=Beta-integrin-linked kinase {ECO:0000250|UniProtKB:P57044}; AltName: Full=ILK-1 {ECO:0000303|PubMed:10871859}; AltName: Full=ILK-2 {ECO:0000303|PubMed:10871859}; AltName: Full=p59ILK {E…	ILK	3611	ENSG00000166333.14. [Q13418-1]	Cell junction, focal adhesion {ECO:0000269|PubMed:11402068, ECO:0000269|PubMed:12167643}. Cell membrane; Peripheral membrane protein; Cytoplasmic side {ECO:0000269|PubMed:11402068}. Cell projection, lamellipodium {ECO:0000250|UniProtKB:O55222}. Cytoplasm, myofibril, sarcomere {ECO:0000269|PubMed:11402068}.	Homo sapiens (Human).	9606.ENSP00000379975	KOG0195	R-HSA-446343;R-HSA-446353	Localization of the PINCH-ILK-PARVIN complex to focal adhesions;Cell-extracellular matrix interactions	hsa:3611	GO:0001658, P:branching involved in ureteric bud morphogenesis;GO:0000902, P:cell morphogenesis;GO:0030030, P:cell projection organization;GO:0007160, P:cell-matrix adhesion;GO:0045197, P:establishment or maintenance of epithelial cell apical/basal polarity;GO:0010761, P:fibroblast migration;GO:0007229, P:integrin-mediated signaling pathway;GO:0022011, P:myelination in peripheral nervous system;G…	GO:0005829, C:cytosol;GO:0005925, C:focal adhesion;GO:0030027, C:lamellipodium;GO:0016020, C:membrane;GO:0005654, C:nucleoplasm;GO:0005886, C:plasma membrane;GO:0030017, C:sarcomere	GO:0005524, F:ATP binding;GO:0019901, F:protein kinase binding;GO:0106310, F:protein serine kinase activity;GO:0004674, F:protein serine/threonine kinase activity	PF12796;PF07714	Ank_2;PK_Tyr_Ser-Thr	K06272	integrin-linked kinase [EC:2.7.11.1]	hsa03320;hsa04360;hsa04510;hsa05100;hsa05131;hsa05213	PPAR signaling pathway;Axon guidance;Focal adhesion;Bacterial invasion of epithelial cells;Shigellosis;Endometrial cancer	9606	5;5;4;6;6;6	Organismal Systems;Organismal Systems;Cellular Processes;Human Diseases;Human Diseases;Human Diseases	5_2;5_8;4_3;6_4;6_4;6_2	Endocrine system;Development and regeneration;Cellular community - eukaryotes;Infectious disease: bacterial;Infectious disease: bacterial;Cancer: specific types	GO:0001658;GO:0000902;GO:0030030;GO:0007160;GO:0045197;GO:0010761;GO:0007229;GO:0022011;GO:2000178;GO:0021675;GO:0061351;GO:0003151;GO:0018105;GO:0070527;GO:0030513;GO:0090263;GO:0008284;GO:0045893;GO:1901224;GO:0045669;GO:0042327;GO:0001934;GO:0009967;GO:1900026;GO:0043491;GO:0006468;GO:0034446;GO:0033209;GO:0005829;GO:0005925;GO:0030027;GO:0016020;GO:0005654;GO:0005886;GO:0030017;GO:0005524;GO:…	NotFound
0	10254000	A0A0A0MTI6	Elongation of very long chain fatty acids protein	RecName: Full=Elongation of very long chain fatty acids protein {ECO:0000256|RuleBase:RU361115}; EC=2.3.1.199 {ECO:0000256|RuleBase:RU361115}; AltName: Full=Very-long-chain 3-oxoacyl-CoA synthase {ECO:0000256|RuleBase:RU361115};	ELOVL5	60481	ENSG00000012660.14	Endoplasmic reticulum membrane {ECO:0000256|ARBA:ARBA00004477}; Multi-pass membrane protein {ECO:0000256|ARBA:ARBA00004477}. Membrane {ECO:0000256|ARBA:ARBA00004141}; Multi-pass membrane protein {ECO:0000256|ARBA:ARBA00004141}.	Homo sapiens (Human).						GO:0030497, P:fatty acid elongation	GO:0005783, C:endoplasmic reticulum;GO:0005789, C:endoplasmic reticulum membrane	GO:0009922, F:fatty acid elongase activity	PF01151	ELO					9606					GO:0030497;GO:0005783;GO:0005789;GO:0009922	NotFound
15014000	13887000	A0A0A0MTJ8	Cell adhesion molecule 1	SubName: Full=Cell adhesion molecule 1 {ECO:0000313|Ensembl:ENSP00000442387.1}; Flags: Fragment;	CADM1		ENSG00000182985.19	Membrane {ECO:0000256|ARBA:ARBA00004479}; Single- pass type I membrane protein {ECO:0000256|ARBA:ARBA00004479}.	Homo sapiens (Human).							GO:0016020, C:membrane		PF08205;PF13927;PF07686	C2-set_2;Ig_3;V-set					9606					GO:0016020	NotFound
14100000	45374000	H7C046	Neutral cholesterol ester hydrolase 1	SubName: Full=Neutral cholesterol ester hydrolase 1 {ECO:0000313|Ensembl:ENSP00000392934.2}; Flags: Fragment;	NCEH1		ENSG00000144959.11		Homo sapiens (Human).								GO:0016787, F:hydrolase activity	PF07859	Abhydrolase_3					9606					GO:0016787	NotFound
0	4887300	H0YBP2	Transcription factor 7	SubName: Full=Transcription factor 7 {ECO:0000313|Ensembl:ENSP00000429935.1}; Flags: Fragment;	TCF7		ENSG00000081059.20	Nucleus {ECO:0000256|ARBA:ARBA00004123}.	Homo sapiens (Human).						GO:0016055, P:Wnt signaling pathway	GO:0005634, C:nucleus	GO:0003677, F:DNA binding	PF00505	HMG_box					9606					GO:0016055;GO:0005634;GO:0003677	HMG
17336000	36115000	Q13617	Cullin-2	RecName: Full=Cullin-2; Short=CUL-2;	CUL2	8453	ENSG00000108094.17. [Q13617-1]	Nucleus {ECO:0000250|UniProtKB:Q9D4H8}.	Homo sapiens (Human).	9606.ENSP00000444856	KOG2284	R-HSA-1234176;R-HSA-8951664;R-HSA-9010553;R-HSA-983168	Oxygen-dependent proline hydroxylation of Hypoxia-inducible Factor Alpha;Neddylation;Regulation of expression of SLITs and ROBOs;Antigen processing: Ubiquitination & Proteasome degradation	hsa:8453	GO:0000082, P:G1/S transition of mitotic cell cycle;GO:0097193, P:intrinsic apoptotic signaling pathway;GO:0016567, P:protein ubiquitination;GO:0031146, P:SCF-dependent proteasomal ubiquitin-dependent protein catabolic process	GO:0031462, C:Cul2-RING ubiquitin ligase complex;GO:0005829, C:cytosol;GO:0005730, C:nucleolus;GO:0005654, C:nucleoplasm;GO:0019005, C:SCF ubiquitin ligase complex;GO:0030891, C:VCB complex	GO:0044877, F:protein-containing complex binding;GO:0030674, F:protein-macromolecule adaptor activity;GO:0031625, F:ubiquitin protein ligase binding;GO:0004842, F:ubiquitin-protein transferase activity	PF00888;PF10557	Cullin;Cullin_Nedd8	K03870	cullin 2	hsa04066;hsa04120;hsa05200;hsa05211	HIF-1 signaling pathway;Ubiquitin mediated proteolysis;Pathways in cancer;Renal cell carcinoma	9606	3;2;6;6	Environmental Information Processing;Genetic Information Processing;Human Diseases;Human Diseases	3_2;2_3;6_1;6_2	Signal transduction;Folding, sorting and degradation;Cancer: overview;Cancer: specific types	GO:0000082;GO:0097193;GO:0016567;GO:0031146;GO:0031462;GO:0005829;GO:0005730;GO:0005654;GO:0019005;GO:0030891;GO:0044877;GO:0030674;GO:0031625;GO:0004842	NotFound
8924900	0	A0A0A6YYJ8	Putative RNA-binding protein Luc7-like 2	SubName: Full=Putative RNA-binding protein Luc7-like 2 {ECO:0000313|Ensembl:ENSP00000440222};	LUC7L2	100996928	ENSG00000269955		Homo sapiens (Human).	9606.ENSP00000440222	KOG0796			hsa:100996928	GO:0006376, P:mRNA splice site recognition	GO:0005685, C:U1 snRNP	GO:0003729, F:mRNA binding	PF03194	LUC7	K13212	RNA-binding protein Luc7-like 2			9606					GO:0006376;GO:0005685;GO:0003729	NotFound
538930000	558160000	A0A0B4J1Z1	Serine and arginine rich splicing factor 7	SubName: Full=Serine and arginine rich splicing factor 7 {ECO:0000313|Ensembl:ENSP00000416516.2}; SubName: Full=Splicing factor, arginine/serine-rich 7, 35kDa, isoform CRA_a {ECO:0000313|EMBL:EAX00363.1};	SRSF7		ENSG00000115875.19		Homo sapiens (Human).								GO:0003723, F:RNA binding;GO:0008270, F:zinc ion binding	PF00076;PF00098	RRM_1;zf-CCHC					9606					GO:0003723;GO:0008270	NotFound
0	26809000	B1ALA9	Phosphoribosyl pyrophosphate synthetase 1	SubName: Full=Phosphoribosyl pyrophosphate synthetase 1 {ECO:0000313|Ensembl:ENSP00000361495.2};	PRPS1		ENSG00000147224.13		Homo sapiens (Human).						GO:0009165, P:nucleotide biosynthetic process		GO:0000287, F:magnesium ion binding;GO:0004749, F:ribose phosphate diphosphokinase activity	PF14572;PF13793	Pribosyl_synth;Pribosyltran_N					9606					GO:0009165;GO:0000287;GO:0004749	NotFound
620660000	256620000	K7EM56	Small ribosomal subunit protein uS19	RecName: Full=Small ribosomal subunit protein uS19 {ECO:0000256|ARBA:ARBA00035163}; AltName: Full=40S ribosomal protein S15 {ECO:0000256|ARBA:ARBA00035469};	RPS15		ENSG00000115268.10		Homo sapiens (Human).						GO:0006412, P:translation	GO:0015935, C:small ribosomal subunit	GO:0003723, F:RNA binding;GO:0003735, F:structural constituent of ribosome	PF00203	Ribosomal_S19					9606					GO:0006412;GO:0015935;GO:0003723;GO:0003735	NotFound
694950000	1223500000	Q5W0H4	Tumor protein, translationally-controlled 1	SubName: Full=Tumor protein, translationally-controlled 1 {ECO:0000313|Ensembl:ENSP00000339051.4};	TPT1		ENSG00000133112.17		Homo sapiens (Human).							GO:0005829, C:cytosol		PF00838	TCTP					9606					GO:0005829	NotFound
36650000	39918000	P0DPI2	Glutamine amidotransferase-like class 1 domain-containing protein 3, mitochondrial	RecName: Full=Glutamine amidotransferase-like class 1 domain-containing protein 3, mitochondrial {ECO:0000305}; Flags: Precursor;	GATD3	8209	ENSG00000160221.18. [P0DPI2-1]	Mitochondrion {ECO:0000305}.	Homo sapiens (Human).	9606.ENSP00000291577				hsa:8209		GO:0005739, C:mitochondrion								9606					GO:0005739	NotFound
699600000	148460000	P0DP09	Immunoglobulin kappa variable 1-13	RecName: Full=Immunoglobulin kappa variable 1-13 {ECO:0000303|PubMed:11549845, ECO:0000303|Ref.4}; Flags: Precursor;	IGKV1-13			Secreted {ECO:0000303|PubMed:20176268, ECO:0000303|PubMed:22158414}. Cell membrane {ECO:0000303|PubMed:20176268, ECO:0000303|PubMed:22158414}.	Homo sapiens (Human).						GO:0002250, P:adaptive immune response;GO:0006955, P:immune response	GO:0005615, C:extracellular space;GO:0019814, C:immunoglobulin complex;GO:0005886, C:plasma membrane		PF07686	V-set					9606					GO:0002250;GO:0006955;GO:0005615;GO:0019814;GO:0005886	NotFound
6134800	11415000	A0A0C4DFM1	Transmembrane 9 superfamily member	RecName: Full=Transmembrane 9 superfamily member {ECO:0000256|RuleBase:RU363079};	TM9SF4		ENSG00000101337.16	Membrane {ECO:0000256|ARBA:ARBA00004141}; Multi- pass membrane protein {ECO:0000256|ARBA:ARBA00004141}.	Homo sapiens (Human).							GO:0016020, C:membrane		PF02990	EMP70					9606					GO:0016020	NotFound
70212000	55915000	A0A3B3ITT3	Monoglyceride lipase	SubName: Full=Monoglyceride lipase {ECO:0000313|Ensembl:ENSP00000497905.1};	MGLL		ENSG00000074416.16		Homo sapiens (Human).									PF12146	Hydrolase_4					9606						NotFound
690400000	1312200000	A0A0C4DFV9	SET nuclear proto-oncogene	SubName: Full=SET nuclear proto-oncogene {ECO:0000313|Ensembl:ENSP00000361773.5};	SET		ENSG00000119335.18		Homo sapiens (Human).						GO:0006334, P:nucleosome assembly	GO:0005634, C:nucleus		PF00956	NAP					9606					GO:0006334;GO:0005634	NotFound
1808400000	1878800000	C9J9K3	40S ribosomal protein SA	RecName: Full=40S ribosomal protein SA {ECO:0000256|ARBA:ARBA00035401}; Flags: Fragment;	RPSA		ENSG00000168028.14	Cytoplasm {ECO:0000256|ARBA:ARBA00004496}.	Homo sapiens (Human).						GO:0006412, P:translation	GO:0005737, C:cytoplasm;GO:0015935, C:small ribosomal subunit	GO:0003735, F:structural constituent of ribosome	PF16122;PF00318	40S_SA_C;Ribosomal_S2					9606					GO:0006412;GO:0005737;GO:0015935;GO:0003735	NotFound
8589300	21268000	Q9NYB9	Abl interactor 2	RecName: Full=Abl interactor 2 {ECO:0000303|Ref.16}; AltName: Full=Abelson interactor 2 {ECO:0000303|Ref.16}; Short=Abi-2 {ECO:0000303|PubMed:7590236}; AltName: Full=Abl-binding protein 3; Short=AblBP3; AltName: Full=Arg-binding protein 1 {ECO:0000303|PubMed:8649853}; Short=ArgBP1 {ECO:0000303|PubMed:8649853};	ABI2	10152	ENSG00000138443.17. [Q9NYB9-2]	Cytoplasm {ECO:0000269|PubMed:11516653, ECO:0000269|PubMed:7590236, ECO:0000269|PubMed:8649853}. Nucleus {ECO:0000269|PubMed:7590236}.	Homo sapiens (Human).	9606.ENSP00000295851	KOG2546	R-HSA-2029482;R-HSA-4420097;R-HSA-5663213;R-HSA-9013149;R-HSA-9013404;R-HSA-9013423;R-HSA-9664422	Regulation of actin dynamics for phagocytic cup formation;VEGFA-VEGFR2 Pathway;RHO GTPases Activate WASPs and WAVEs;RAC1 GTPase cycle;RAC2 GTPase cycle;RAC3 GTPase cycle;FCGR3A-mediated phagocytosis	hsa:10152	GO:0008154, P:actin polymerization or depolymerization;GO:0016477, P:cell migration;GO:0007010, P:cytoskeleton organization;GO:0070309, P:lens fiber cell morphogenesis;GO:0007399, P:nervous system development;GO:0018108, P:peptidyl-tyrosine phosphorylation;GO:2000601, P:positive regulation of Arp2/3 complex-mediated actin nucleation;GO:0010592, P:positive regulation of lamellipodium assembly;GO:0…	GO:0005912, C:adherens junction;GO:0005737, C:cytoplasm;GO:0005856, C:cytoskeleton;GO:0005829, C:cytosol;GO:0043197, C:dendritic spine;GO:0032433, C:filopodium tip;GO:0030027, C:lamellipodium;GO:0005634, C:nucleus;GO:0031209, C:SCAR complex	GO:0008093, F:cytoskeletal anchor activity;GO:0042802, F:identical protein binding;GO:0019900, F:kinase binding;GO:0070064, F:proline-rich region binding;GO:0017124, F:SH3 domain binding;GO:0035591, F:signaling adaptor activity;GO:0031625, F:ubiquitin protein ligase binding	PF07815;PF14604	Abi_HHR;SH3_9	K05751	abl interactor 2	hsa04810	Regulation of actin cytoskeleton	9606	4	Cellular Processes	4_5	Cell motility	GO:0008154;GO:0016477;GO:0007010;GO:0070309;GO:0007399;GO:0018108;GO:2000601;GO:0010592;GO:0016601;GO:0061001;GO:0045186;GO:0005912;GO:0005737;GO:0005856;GO:0005829;GO:0043197;GO:0032433;GO:0030027;GO:0005634;GO:0031209;GO:0008093;GO:0042802;GO:0019900;GO:0070064;GO:0017124;GO:0035591;GO:0031625	NotFound
30881000	434460000	A0A0C4DG40	Spectrin repeat containing nuclear envelope protein 1	SubName: Full=Spectrin repeat containing nuclear envelope protein 1 {ECO:0000313|Ensembl:ENSP00000396024.1};	SYNE1	23345	ENSG00000131018.25	Nucleus outer membrane {ECO:0000256|ARBA:ARBA00004605}; Single-pass type IV membrane protein {ECO:0000256|ARBA:ARBA00004605}; Cytoplasmic side {ECO:0000256|ARBA:ARBA00004605}.	Homo sapiens (Human).						GO:0051641, P:cellular localization	GO:0005737, C:cytoplasm;GO:0005856, C:cytoskeleton;GO:0031965, C:nuclear membrane;GO:0005640, C:nuclear outer membrane;GO:0005654, C:nucleoplasm	GO:0003779, F:actin binding	PF00307;PF10541;PF00435	CH;KASH;Spectrin					9606					GO:0051641;GO:0005737;GO:0005856;GO:0031965;GO:0005640;GO:0005654;GO:0003779	NotFound
82032000	136270000	A0A0C4DG89	RNA helicase	RecName: Full=RNA helicase {ECO:0000256|ARBA:ARBA00012552}; EC=3.6.4.13 {ECO:0000256|ARBA:ARBA00012552};	DDX46	9879	ENSG00000145833.16		Homo sapiens (Human).							GO:0001650, C:fibrillar center;GO:0016607, C:nuclear speck	GO:0005524, F:ATP binding;GO:0016787, F:hydrolase activity;GO:0003676, F:nucleic acid binding;GO:0003724, F:RNA helicase activity	PF00270;PF00271	DEAD;Helicase_C					9606					GO:0001650;GO:0016607;GO:0005524;GO:0016787;GO:0003676;GO:0003724	NotFound
3601200	9717900	F8WAW4	Enoyl-CoA delta isomerase 2	SubName: Full=Enoyl-CoA delta isomerase 2 {ECO:0000313|Ensembl:ENSP00000417170.2};	ECI2		ENSG00000198721.13		Homo sapiens (Human).								GO:0000062, F:fatty-acyl-CoA binding	PF00887	ACBP					9606					GO:0000062	NotFound
74015000	309980000	A0A6Q8PH20	Calpastatin	RecName: Full=Calpastatin {ECO:0000256|ARBA:ARBA00017619}; AltName: Full=Calpain inhibitor {ECO:0000256|ARBA:ARBA00033013};	CAST		ENSG00000153113.24		Homo sapiens (Human).							GO:0005829, C:cytosol;GO:0005783, C:endoplasmic reticulum	GO:0004869, F:cysteine-type endopeptidase inhibitor activity	PF00748	Calpain_inhib					9606					GO:0005829;GO:0005783;GO:0004869	NotFound
15706000	21092000	E9PIY1	Protein kinase C and casein kinase substrate in neurons 3	SubName: Full=Protein kinase C and casein kinase substrate in neurons 3 {ECO:0000313|Ensembl:ENSP00000431948.1};	PACSIN3		ENSG00000165912.16		Homo sapiens (Human).									PF00611	FCH					9606						NotFound
20587000	31612000	A0A0C4DGG8	Cell division cycle and apoptosis regulator 1	SubName: Full=Cell division cycle and apoptosis regulator 1 {ECO:0000313|Ensembl:ENSP00000439252.1}; Flags: Fragment;	CCAR1		ENSG00000060339.14	Cytoplasm {ECO:0000256|ARBA:ARBA00004496}.	Homo sapiens (Human).						GO:0006355, P:regulation of DNA-templated transcription	GO:0005737, C:cytoplasm		PF19257;PF14443;PF19256;PF14444;PF02037	BURAN;DBC1;LAIKA;S1-like;SAP					9606					GO:0006355;GO:0005737	NotFound
240000000	173040000	A0A2R8Y425	DNA helicase	RecName: Full=DNA helicase {ECO:0000256|ARBA:ARBA00012551}; EC=3.6.4.12 {ECO:0000256|ARBA:ARBA00012551}; Flags: Fragment;	CHD4		ENSG00000111642.16	Nucleus {ECO:0000256|ARBA:ARBA00004123}.	Homo sapiens (Human).						GO:0006338, P:chromatin remodeling	GO:0005654, C:nucleoplasm	GO:0005524, F:ATP binding;GO:0003677, F:DNA binding;GO:0036121, F:double-stranded DNA helicase activity;GO:0061749, F:forked DNA-dependent helicase activity;GO:0009378, F:four-way junction helicase activity;GO:0016787, F:hydrolase activity;GO:0046872, F:metal ion binding;GO:1990518, F:single-stranded 3'-5' DNA helicase activity	PF08074;PF06461;PF08073;PF00385;PF06465;PF00271;PF00628;PF00176	CHDCT2;CHDII_SANT-like;CHDNT;Chromo;DUF1087;Helicase_C;PHD;SNF2-rel_dom					9606					GO:0006338;GO:0005654;GO:0005524;GO:0003677;GO:0036121;GO:0061749;GO:0009378;GO:0016787;GO:0046872;GO:1990518	NotFound
10694000	13796000	H0YN29	CD276 molecule	SubName: Full=CD276 molecule {ECO:0000313|Ensembl:ENSP00000453842.1}; Flags: Fragment;	CD276		ENSG00000103855.18	Membrane {ECO:0000256|ARBA:ARBA00004479}; Single- pass type I membrane protein {ECO:0000256|ARBA:ARBA00004479}.	Homo sapiens (Human).							GO:0016020, C:membrane		PF08205	C2-set_2					9606					GO:0016020	NotFound
635540000	900070000	O75390	Citrate synthase, mitochondrial	RecName: Full=Citrate synthase, mitochondrial; EC=2.3.3.1; AltName: Full=Citrate (Si)-synthase; Flags: Precursor;	CS	1431	ENSG00000062485.19	Mitochondrion matrix.	Homo sapiens (Human).	9606.ENSP00000342056	KOG2617	R-HSA-1268020;R-HSA-71403	Mitochondrial protein import;Citric acid cycle (TCA cycle)	hsa:1431	GO:0005975, P:carbohydrate metabolic process;GO:0006101, P:citrate metabolic process;GO:0006099, P:tricarboxylic acid cycle	GO:0070062, C:extracellular exosome;GO:0005759, C:mitochondrial matrix;GO:0005739, C:mitochondrion;GO:0005634, C:nucleus	GO:0004108, F:citrate (Si)-synthase activity;GO:0003723, F:RNA binding	PF00285	Citrate_synt	K01647	citrate synthase [EC:2.3.3.1]	hsa00020;hsa00630;hsa01100;hsa01200;hsa01210;hsa01230	Citrate cycle (TCA cycle);Glyoxylate and dicarboxylate metabolism;Metabolic pathways;Carbon metabolism;2-Oxocarboxylic acid metabolism;Biosynthesis of amino acids	9606	1;1;1;1;1;1	Metabolism;Metabolism;Metabolism;Metabolism;Metabolism;Metabolism	1_1;1_1;1_0;1_0;1_0;1_0	Carbohydrate metabolism;Carbohydrate metabolism;Global and overview maps;Global and overview maps;Global and overview maps;Global and overview maps	GO:0005975;GO:0006101;GO:0006099;GO:0070062;GO:0005759;GO:0005739;GO:0005634;GO:0004108;GO:0003723	NotFound
274360000	261860000	K7EM73	Calpain small subunit 1	SubName: Full=Calpain small subunit 1 {ECO:0000313|Ensembl:ENSP00000466386.1}; Flags: Fragment;	CAPNS1		ENSG00000126247.11	Cytoplasm {ECO:0000256|ARBA:ARBA00004496}. Endomembrane system {ECO:0000256|ARBA:ARBA00004308}.	Homo sapiens (Human).							GO:0005737, C:cytoplasm;GO:0012505, C:endomembrane system	GO:0005509, F:calcium ion binding							9606					GO:0005737;GO:0012505;GO:0005509	NotFound
5022300	0	J3QLK1	Dehydrogenase/reductase 7B	SubName: Full=Dehydrogenase/reductase 7B {ECO:0000313|Ensembl:ENSP00000463591.1};	DHRS7B		ENSG00000109016.18		Homo sapiens (Human).							GO:0016020, C:membrane	GO:0016491, F:oxidoreductase activity							9606					GO:0016020;GO:0016491	NotFound
269280000	444320000	P39656	Dolichyl-diphosphooligosaccharide--protein glycosyltransferase 48 kDa subunit	RecName: Full=Dolichyl-diphosphooligosaccharide--protein glycosyltransferase 48 kDa subunit {ECO:0000305}; Short=DDOST 48 kDa subunit; Short=Oligosaccharyl transferase 48 kDa subunit; Flags: Precursor;	DDOST	1650	ENSG00000244038.11. [P39656-1]	Endoplasmic reticulum membrane {ECO:0000250|UniProtKB:Q29381}; Single-pass type I membrane protein {ECO:0000250|UniProtKB:Q29381}.	Homo sapiens (Human).	9606.ENSP00000399457	KOG2754	R-HSA-1799339;R-HSA-446203;R-HSA-6798695;R-HSA-879415;R-HSA-9694548	SRP-dependent cotranslational protein targeting to membrane;Asparagine N-linked glycosylation;Neutrophil degranulation;Advanced glycosylation endproduct receptor signaling;Maturation of spike protein	hsa:1650	GO:0006486, P:protein glycosylation;GO:0006487, P:protein N-linked glycosylation;GO:0018279, P:protein N-linked glycosylation via asparagine;GO:0031647, P:regulation of protein stability;GO:0034097, P:response to cytokine;GO:0042110, P:T cell activation	GO:0035577, C:azurophil granule membrane;GO:0005783, C:endoplasmic reticulum;GO:0005789, C:endoplasmic reticulum membrane;GO:0043231, C:intracellular membrane-bounded organelle;GO:0016020, C:membrane;GO:0008250, C:oligosaccharyltransferase complex;GO:0005886, C:plasma membrane	GO:0008047, F:enzyme activator activity	PF03345	DDOST_48kD	K12670	dolichyl-diphosphooligosaccharide---protein glycosyltransferase subunit DDOST/WBP1	hsa00510;hsa00513;hsa01100;hsa04141	N-Glycan biosynthesis;Various types of N-glycan biosynthesis;Metabolic pathways;Protein processing in endoplasmic reticulum	9606	1;1;1;2	Metabolism;Metabolism;Metabolism;Genetic Information Processing	1_7;1_7;1_0;2_3	Glycan biosynthesis and metabolism;Glycan biosynthesis and metabolism;Global and overview maps;Folding, sorting and degradation	GO:0006486;GO:0006487;GO:0018279;GO:0031647;GO:0034097;GO:0042110;GO:0035577;GO:0005783;GO:0005789;GO:0043231;GO:0016020;GO:0008250;GO:0005886;GO:0008047	NotFound
16590000	20652000	Q5QPR4	Cyclin dependent kinase 11A	SubName: Full=Cyclin dependent kinase 11A {ECO:0000313|Ensembl:ENSP00000367905.1};	CDK11A		ENSG00000008128.23		Homo sapiens (Human).								GO:0005524, F:ATP binding;GO:0004674, F:protein serine/threonine kinase activity	PF00069	Pkinase					9606					GO:0005524;GO:0004674	NotFound
0	5514600	A0A1B0GTU9	DNA helicase	RecName: Full=DNA helicase {ECO:0000256|ARBA:ARBA00012551}; EC=3.6.4.12 {ECO:0000256|ARBA:ARBA00012551}; Flags: Fragment;	CHD2		ENSG00000173575.24	Nucleus {ECO:0000256|ARBA:ARBA00004123}.	Homo sapiens (Human).						GO:0006338, P:chromatin remodeling	GO:0005634, C:nucleus	GO:0005524, F:ATP binding;GO:0036121, F:double-stranded DNA helicase activity;GO:0061749, F:forked DNA-dependent helicase activity;GO:0009378, F:four-way junction helicase activity;GO:0016787, F:hydrolase activity;GO:1990518, F:single-stranded 3'-5' DNA helicase activity	PF00385;PF00271;PF00176	Chromo;Helicase_C;SNF2-rel_dom					9606					GO:0006338;GO:0005634;GO:0005524;GO:0036121;GO:0061749;GO:0009378;GO:0016787;GO:1990518	NotFound
51515000	74869000	E7EX83	Mitogen-activated protein kinase kinase kinase kinase 4	SubName: Full=Mitogen-activated protein kinase kinase kinase kinase 4 {ECO:0000313|Ensembl:ENSP00000387370.1};	MAP4K4		ENSG00000071054.17		Homo sapiens (Human).						GO:0010646, P:regulation of cell communication;GO:0023051, P:regulation of signaling		GO:0005524, F:ATP binding;GO:0004674, F:protein serine/threonine kinase activity	PF00780;PF00069	CNH;Pkinase					9606					GO:0010646;GO:0023051;GO:0005524;GO:0004674	NotFound
2011200000	1601000000	A0A2R8YCW1	RNA helicase	RecName: Full=RNA helicase {ECO:0000256|ARBA:ARBA00012552}; EC=3.6.4.13 {ECO:0000256|ARBA:ARBA00012552};	DDX3X		ENSG00000215301.11		Homo sapiens (Human).							GO:0005829, C:cytosol;GO:0005654, C:nucleoplasm	GO:0005524, F:ATP binding;GO:0016787, F:hydrolase activity;GO:0003676, F:nucleic acid binding;GO:0003724, F:RNA helicase activity	PF00270;PF00271	DEAD;Helicase_C					9606					GO:0005829;GO:0005654;GO:0005524;GO:0016787;GO:0003676;GO:0003724	NotFound
10693000	28946000	C9JLJ1	TBL1X/Y related 1	SubName: Full=TBL1X/Y related 1 {ECO:0000313|Ensembl:ENSP00000402402.2};	TBL1XR1	79718	ENSG00000177565.19	Nucleus {ECO:0000256|ARBA:ARBA00004123}.	Homo sapiens (Human).							GO:0005634, C:nucleus	GO:0003714, F:transcription corepressor activity	PF00400	WD40					9606					GO:0005634;GO:0003714	NotFound
18281000	56717000	A0A0D9SF70	ADP ribosylation factor GTPase activating protein 2	SubName: Full=ADP ribosylation factor GTPase activating protein 2 {ECO:0000313|Ensembl:ENSP00000486339.1}; SubName: Full=Zinc finger protein 289, ID1 regulated, isoform CRA_d {ECO:0000313|EMBL:EAW67966.1};	ARFGAP2		ENSG00000149182.15		Homo sapiens (Human).								GO:0005096, F:GTPase activator activity	PF01412	ArfGap					9606					GO:0005096	NotFound
0	0	A0A0D9SF91	Ubiquitin protein ligase E3A	SubName: Full=Ubiquitin protein ligase E3A {ECO:0000313|Ensembl:ENSP00000486388.1}; Flags: Fragment;	UBE3A		ENSG00000114062.22		Homo sapiens (Human).									PF16558	AZUL					9606						NotFound
0	17484000	A0A0D9SG71	Ubiquitin conjugating enzyme E2 A	SubName: Full=Ubiquitin conjugating enzyme E2 A {ECO:0000313|Ensembl:ENSP00000487203.1};	UBE2A	7319	ENSG00000077721.17		Homo sapiens (Human).						GO:0032446, P:protein modification by small protein conjugation		GO:0005524, F:ATP binding;GO:0019787, F:ubiquitin-like protein transferase activity	PF00179	UQ_con					9606					GO:0032446;GO:0005524;GO:0019787	NotFound
18158000	17062000	Q5JRC6	PHD finger protein 6	SubName: Full=PHD finger protein 6 {ECO:0000313|EMBL:EAX11765.1, ECO:0000313|Ensembl:ENSP00000359835.1};	PHF6		ENSG00000156531.18		Homo sapiens (Human).							GO:0005730, C:nucleolus;GO:0005654, C:nucleoplasm	GO:0046872, F:metal ion binding	PF13771	zf-HC5HC2H					9606					GO:0005730;GO:0005654;GO:0046872	NotFound
0	3829400	A0A1B0GW62	Phospholipase C beta 1	SubName: Full=Phospholipase C beta 1 {ECO:0000313|Ensembl:ENSP00000490792.1}; Flags: Fragment;	PLCB1		ENSG00000182621.19		Homo sapiens (Human).						GO:0016042, P:lipid catabolic process		GO:0005509, F:calcium ion binding;GO:0004435, F:phosphatidylinositol phospholipase C activity	PF08703	PLC-beta_C					9606					GO:0016042;GO:0005509;GO:0004435	NotFound
154040000	295280000	Q30118	MHC cell surface glycoprotein	SubName: Full=MHC cell surface glycoprotein {ECO:0000313|EMBL:AAA59787.1}; SubName: Full=Major histocompatibility complex, class II, DR alpha {ECO:0000313|Ensembl:ENSP00000364121.5};	HLA-DRA		ENSG00000204287.14	Endosome membrane {ECO:0000256|ARBA:ARBA00004530}; Single-pass type I membrane protein {ECO:0000256|ARBA:ARBA00004530}. Lysosome membrane {ECO:0000256|ARBA:ARBA00004352}; Single-pass type I membrane protein {ECO:0000256|ARBA:ARBA00004352}.	Homo sapiens (Human).						GO:0002250, P:adaptive immune response;GO:0002504, P:antigen processing and presentation of peptide or polysaccharide antigen via MHC class II	GO:0010008, C:endosome membrane;GO:0005765, C:lysosomal membrane;GO:0042613, C:MHC class II protein complex		PF07654;PF00993	C1-set;MHC_II_alpha					9606					GO:0002250;GO:0002504;GO:0010008;GO:0005765;GO:0042613	NotFound
32153000	52013000	A0A140T9B3	Major histocompatibility complex, class I, C	SubName: Full=Major histocompatibility complex, class I, C {ECO:0000313|Ensembl:ENSP00000397867.2};	HLA-C		ENSG00000228299.9	Membrane {ECO:0000256|ARBA:ARBA00004479}; Single- pass type I membrane protein {ECO:0000256|ARBA:ARBA00004479}.	Homo sapiens (Human).						GO:0002474, P:antigen processing and presentation of peptide antigen via MHC class I	GO:0098553, C:lumenal side of endoplasmic reticulum membrane;GO:0042612, C:MHC class I protein complex;GO:0030670, C:phagocytic vesicle membrane		PF07654;PF00129	C1-set;MHC_I					9606					GO:0002474;GO:0098553;GO:0042612;GO:0030670	NotFound
19357000	39932000	A0A0G2JHC2	PPP1R18	SubName: Full=PPP1R18 {ECO:0000313|EMBL:AQY77044.1}; SubName: Full=Phostensin {ECO:0000313|Ensembl:ENSP00000387526.2};	PPP1R18		ENSG00000231247.8		Homo sapiens (Human).								GO:0019902, F:phosphatase binding	PF13914;PF13916	Phostensin;Phostensin_N					9606					GO:0019902	NotFound
13883000	17417000	A0A0G2JIC6	Mitochondrial ribosomal protein S18B	SubName: Full=Mitochondrial ribosomal protein S18B {ECO:0000313|Ensembl:ENSP00000397340.2};	MRPS18B		ENSG00000203624.10		Homo sapiens (Human).						GO:0032543, P:mitochondrial translation	GO:0005739, C:mitochondrion	GO:0003735, F:structural constituent of ribosome							9606					GO:0032543;GO:0005739;GO:0003735	NotFound
913120000	901630000	A0A0G2JIW1	Heat shock 70 kDa protein 1B	SubName: Full=Heat shock 70 kDa protein 1B {ECO:0000313|Ensembl:ENSP00000402651.3};	HSPA1B		ENSG00000232804.5		Homo sapiens (Human).								GO:0005524, F:ATP binding;GO:0140662, F:ATP-dependent protein folding chaperone	PF00012	HSP70					9606					GO:0005524;GO:0140662	NotFound
139740000	69557000	Q5EP54	HLA class II histocompatibility antigen DP beta chain	SubName: Full=HLA class II histocompatibility antigen DP beta chain {ECO:0000313|EMBL:BBD34212.1}; SubName: Full=MHC class II antigen {ECO:0000313|EMBL:AAW78739.1}; SubName: Full=Major histocompatibility complex, class II, DP beta 1 {ECO:0000313|Ensembl:ENSP00000399298.2};	HLA-DPB1		ENSG00000229295.11	Endosome membrane {ECO:0000256|ARBA:ARBA00004530}; Single-pass type I membrane protein {ECO:0000256|ARBA:ARBA00004530}. Lysosome membrane {ECO:0000256|ARBA:ARBA00004352}; Single-pass type I membrane protein {ECO:0000256|ARBA:ARBA00004352}.	Homo sapiens (Human).						GO:0002250, P:adaptive immune response;GO:0002504, P:antigen processing and presentation of peptide or polysaccharide antigen via MHC class II	GO:0010008, C:endosome membrane;GO:0005765, C:lysosomal membrane;GO:0042613, C:MHC class II protein complex		PF07654;PF00969	C1-set;MHC_II_beta					9606					GO:0002250;GO:0002504;GO:0010008;GO:0005765;GO:0042613	NotFound
33336000	15865000	A0A3B3ISA6	Complement C4B (Chido blood group)	SubName: Full=Complement C4B (Chido blood group) {ECO:0000313|Ensembl:ENSP00000497270.1}; Flags: Fragment;	C4B		ENSG00000224389.9	Cell projection, axon {ECO:0000256|ARBA:ARBA00004489}. Cell projection, dendrite {ECO:0000256|ARBA:ARBA00004279}. Secreted {ECO:0000256|ARBA:ARBA00004613}. Synapse {ECO:0000256|ARBA:ARBA00034103}.	Homo sapiens (Human).						GO:0006958, P:complement activation, classical pathway;GO:0006954, P:inflammatory response;GO:0045087, P:innate immune response	GO:0030424, C:axon;GO:0030425, C:dendrite;GO:0005615, C:extracellular space;GO:0045202, C:synapse	GO:0004866, F:endopeptidase inhibitor activity	PF00207;PF07703;PF07677;PF01821;PF22661;PF01759;PF07678	A2M;A2M_BRD;A2M_recep;ANATO;CO4A-B_CUB_C;NTR;TED_complement					9606					GO:0006958;GO:0006954;GO:0045087;GO:0030424;GO:0030425;GO:0005615;GO:0045202;GO:0004866	NotFound
41919000	49179000	A0A0G2JNZ5	Glucosylceramidase	RecName: Full=Glucosylceramidase {ECO:0000256|RuleBase:RU361188}; EC=3.2.1.45 {ECO:0000256|RuleBase:RU361188};	GBA1		ENSG00000262446.5	Lysosome membrane {ECO:0000256|ARBA:ARBA00004207}; Peripheral membrane protein {ECO:0000256|ARBA:ARBA00004207}; Lumenal side {ECO:0000256|ARBA:ARBA00004207}.	Homo sapiens (Human).						GO:0008203, P:cholesterol metabolic process;GO:0006665, P:sphingolipid metabolic process	GO:0005765, C:lysosomal membrane	GO:0004336, F:galactosylceramidase activity;GO:0004348, F:glucosylceramidase activity;GO:0050295, F:steryl-beta-glucosidase activity	PF02055;PF17189	Glyco_hydro_30;Glyco_hydro_30C					9606					GO:0008203;GO:0006665;GO:0005765;GO:0004336;GO:0004348;GO:0050295	NotFound
40365000	19556000	Q5SRQ3	Casein kinase II subunit beta	RecName: Full=Casein kinase II subunit beta {ECO:0000256|ARBA:ARBA00017775, ECO:0000256|RuleBase:RU361268}; Short=CK II beta {ECO:0000256|RuleBase:RU361268};	CSNK2B		ENSG00000263020.6		Homo sapiens (Human).							GO:0005956, C:protein kinase CK2 complex	GO:0019887, F:protein kinase regulator activity	PF01214	CK_II_beta					9606					GO:0005956;GO:0019887	NotFound
0	7409300	A0A0G2JMR4	Transient receptor potential cation channel subfamily M member 1	SubName: Full=Transient receptor potential cation channel subfamily M member 1 {ECO:0000313|Ensembl:ENSP00000479819.1};	TRPM1		ENSG00000274965.4	Cell membrane {ECO:0000256|ARBA:ARBA00004651}; Multi-pass membrane protein {ECO:0000256|ARBA:ARBA00004651}.	Homo sapiens (Human).						GO:0030001, P:metal ion transport;GO:0098655, P:monoatomic cation transmembrane transport;GO:0051262, P:protein tetramerization	GO:0005886, C:plasma membrane	GO:0005216, F:monoatomic ion channel activity	PF00520;PF18139;PF16519	Ion_trans;LSDAT_euk;TRPM_tetra					9606					GO:0030001;GO:0098655;GO:0051262;GO:0005886;GO:0005216	NotFound
0	184770000	A0A0G2JMS7	Protein scribble homolog	SubName: Full=Protein scribble homolog {ECO:0000313|Ensembl:ENSP00000479898};	SCRIB		ENSG00000274287		Homo sapiens (Human).									PF23598;PF13855;PF00595	LRR_14;LRR_8;PDZ					9606						NotFound
16443000	0	A0A0G2JMZ6	Kinesin-like protein	RecName: Full=Kinesin-like protein {ECO:0000256|RuleBase:RU000394}; Flags: Fragment;	KIF5C		ENSG00000276734.4	Cytoplasm, cytoskeleton {ECO:0000256|ARBA:ARBA00004245}.	Homo sapiens (Human).						GO:0007018, P:microtubule-based movement	GO:0005737, C:cytoplasm;GO:0005874, C:microtubule	GO:0005524, F:ATP binding;GO:0008017, F:microtubule binding;GO:0003777, F:microtubule motor activity	PF00225	Kinesin					9606					GO:0007018;GO:0005737;GO:0005874;GO:0005524;GO:0008017;GO:0003777	NotFound
11271000	40082000	A0A0G2JQ41	Active breakpoint cluster region-related protein	RecName: Full=Active breakpoint cluster region-related protein {ECO:0000256|ARBA:ARBA00019427}; Flags: Fragment;	ABR		ENSG00000276016.4	Cell projection, axon {ECO:0000256|ARBA:ARBA00004489}. Cell projection, dendritic spine {ECO:0000256|ARBA:ARBA00004552}. Synapse {ECO:0000256|ARBA:ARBA00034103}.	Homo sapiens (Human).						GO:0035556, P:intracellular signal transduction	GO:0030424, C:axon;GO:0043197, C:dendritic spine	GO:0005096, F:GTPase activator activity;GO:0005085, F:guanyl-nucleotide exchange factor activity	PF00168;PF19057;PF00620;PF00621	C2;PH_19;RhoGAP;RhoGEF					9606					GO:0035556;GO:0030424;GO:0043197;GO:0005096;GO:0005085	NotFound
169140000	7594900	A0A0G2JRQ6	Ig-like domain-containing protein	RecName: Full=Ig-like domain-containing protein {ECO:0000259|PROSITE:PS50835}; Flags: Fragment;			ENSG00000281759.1		Homo sapiens (Human).						GO:0006955, P:immune response	GO:0005615, C:extracellular space		PF07686	V-set					9606					GO:0006955;GO:0005615	NotFound
0	9427500	H0YBZ9	Survival of motor neuron 1, telomeric	SubName: Full=Survival of motor neuron 1, telomeric {ECO:0000313|Ensembl:ENSP00000430657.1}; SubName: Full=Survival of motor neuron 2, centromeric {ECO:0000313|Ensembl:ENSP00000475824.1}; Flags: Fragment;	SMN2		ENSG00000172062.17		Homo sapiens (Human).															9606						NotFound
8699300	0	A0A0J9YWY6	Supervillin	SubName: Full=Supervillin {ECO:0000313|Ensembl:ENSP00000488171.1}; Flags: Fragment;	SVIL		ENSG00000197321.16		Homo sapiens (Human).								GO:0051015, F:actin filament binding	PF00626	Gelsolin					9606					GO:0051015	NotFound
11444000	0	C9JB42	DnaJ heat shock protein family (Hsp40) member B6	SubName: Full=DnaJ heat shock protein family (Hsp40) member B6 {ECO:0000313|Ensembl:ENSP00000391690.1}; Flags: Fragment;	DNAJB6		ENSG00000105993.15		Homo sapiens (Human).						GO:0061077, P:chaperone-mediated protein folding		GO:0030544, F:Hsp70 protein binding;GO:0051082, F:unfolded protein binding	PF00226	DnaJ					9606					GO:0061077;GO:0030544;GO:0051082	NotFound
22378000	45377000	A0A0J9YXF2	Paraoxonase	RecName: Full=Paraoxonase {ECO:0000256|RuleBase:RU368025}; EC=3.1.1.2 {ECO:0000256|RuleBase:RU368025};	PON2		ENSG00000105854.13		Homo sapiens (Human).							GO:0005576, C:extracellular region;GO:0016020, C:membrane	GO:0102007, F:acyl-L-homoserine-lactone lactonohydrolase activity;GO:0004064, F:arylesterase activity;GO:0046872, F:metal ion binding	PF01731	Arylesterase					9606					GO:0005576;GO:0016020;GO:0102007;GO:0004064;GO:0046872	NotFound
6887700	6136400	A0A0J9YYJ0	Canopy FGF signaling regulator 4	SubName: Full=Canopy FGF signaling regulator 4 {ECO:0000313|Ensembl:ENSP00000488873.1}; Flags: Fragment;	CNPY4		ENSG00000166997.8		Homo sapiens (Human).									PF11938	DUF3456					9606						NotFound
1705900000	719590000	P43243	Matrin-3	RecName: Full=Matrin-3;	MATR3	9782	ENSG00000015479.20. [P43243-1]	Nucleus matrix.	Homo sapiens (Human).	9606.ENSP00000354346	ENOG502QRVG			hsa:9782	GO:0002218, P:activation of innate immune response;GO:0001825, P:blastocyst formation;GO:0003170, P:heart valve development;GO:0045087, P:innate immune response;GO:0010608, P:post-transcriptional regulation of gene expression;GO:0003281, P:ventricular septum development	GO:0016020, C:membrane;GO:0005637, C:nuclear inner membrane;GO:0016363, C:nuclear matrix;GO:0005634, C:nucleus	GO:0042802, F:identical protein binding;GO:0035198, F:miRNA binding;GO:0003723, F:RNA binding;GO:0005198, F:structural molecule activity;GO:0008270, F:zinc ion binding			K13213	matrin 3	hsa05014	Amyotrophic lateral sclerosis	9606	6	Human Diseases	6_7	Neurodegenerative disease	GO:0002218;GO:0001825;GO:0003170;GO:0045087;GO:0010608;GO:0003281;GO:0016020;GO:0005637;GO:0016363;GO:0005634;GO:0042802;GO:0035198;GO:0003723;GO:0005198;GO:0008270	NotFound
4549600	0	A0A0S2Z3I2	Scavenger receptor class B member 1	RecName: Full=Scavenger receptor class B member 1 {ECO:0000256|ARBA:ARBA00040821}; AltName: Full=SR-BI {ECO:0000256|ARBA:ARBA00042244};	SCARB1		ENSG00000073060.17	Membrane, caveola {ECO:0000256|ARBA:ARBA00004189}; Multi-pass membrane protein {ECO:0000256|ARBA:ARBA00004189}.	Homo sapiens (Human).							GO:0005901, C:caveola		PF01130	CD36					9606					GO:0005901	NotFound
31835000	41100000	A0A0S2Z471	Creatine kinase B-type	RecName: Full=Creatine kinase B-type {ECO:0000256|ARBA:ARBA00040306}; EC=2.7.3.2 {ECO:0000256|ARBA:ARBA00012231}; AltName: Full=Creatine kinase B chain {ECO:0000256|ARBA:ARBA00041818}; Flags: Fragment;	CKB		ENSG00000166165.14		Homo sapiens (Human).						GO:0046314, P:phosphocreatine biosynthetic process	GO:0005829, C:cytosol	GO:0005524, F:ATP binding;GO:0004111, F:creatine kinase activity	PF00217;PF02807	ATP-gua_Ptrans;ATP-gua_PtransN					9606					GO:0046314;GO:0005829;GO:0005524;GO:0004111	NotFound
31991000	42828000	A0AAQ5BH95	Tropomyosin 1	SubName: Full=Tropomyosin 1 {ECO:0000313|Ensembl:ENSP00000519305.1};	TPM1		ENSG00000140416.26		Homo sapiens (Human).								GO:0003779, F:actin binding	PF00261	Tropomyosin					9606					GO:0003779	NotFound
104650000	71249000	A0A994J4Y3	Serine and arginine repetitive matrix 1	SubName: Full=Serine and arginine repetitive matrix 1 {ECO:0000313|Ensembl:ENSP00000516159.1};	SRRM1		ENSG00000133226.19		Homo sapiens (Human).						GO:0006397, P:mRNA processing			PF01480	PWI					9606					GO:0006397	NotFound
14061000	27047000	A0A1B0GU90	CLN6 transmembrane ER protein	SubName: Full=CLN6 transmembrane ER protein {ECO:0000313|Ensembl:ENSP00000490011.1}; Flags: Fragment;	CLN6		ENSG00000128973.13		Homo sapiens (Human).									PF15156	CLN6					9606						NotFound
0	7321800	A0A0U1RQL9	Endogenous retrovirus group K3 member 1	SubName: Full=Endogenous retrovirus group K3 member 1 {ECO:0000313|Ensembl:ENSP00000489068.1}; Flags: Fragment;	ERVK3-1		ENSG00000142396.11		Homo sapiens (Human).															9606						NotFound
185100000	134130000	Q9UNN8	Endothelial protein C receptor	RecName: Full=Endothelial protein C receptor; AltName: Full=Activated protein C receptor; Short=APC receptor; AltName: Full=Endothelial cell protein C receptor; AltName: CD_antigen=CD201; Flags: Precursor;	PROCR	10544	ENSG00000101000.6	Membrane; Single-pass type I membrane protein.	Homo sapiens (Human).	9606.ENSP00000216968	ENOG502S3SK	R-HSA-140875;R-HSA-202733	Common Pathway of Fibrin Clot Formation;Cell surface interactions at the vascular wall	hsa:10544	GO:0007596, P:blood coagulation;GO:0050819, P:negative regulation of coagulation	GO:0009986, C:cell surface;GO:0005813, C:centrosome;GO:0070062, C:extracellular exosome;GO:0005576, C:extracellular region;GO:0005615, C:extracellular space;GO:0005925, C:focal adhesion;GO:0048471, C:perinuclear region of cytoplasm;GO:0005886, C:plasma membrane	GO:0038023, F:signaling receptor activity	PF16497	MHC_I_3	K06557	protein C receptor, endothelial (EPCR)	hsa04610	Complement and coagulation cascades	9606	5	Organismal Systems	5_1	Immune system	GO:0007596;GO:0050819;GO:0009986;GO:0005813;GO:0070062;GO:0005576;GO:0005615;GO:0005925;GO:0048471;GO:0005886;GO:0038023	NotFound
0	7178500	F8VSC5	SCY1 like pseudokinase 2	SubName: Full=SCY1 like pseudokinase 2 {ECO:0000313|Ensembl:ENSP00000448366.1}; Flags: Fragment;	SCYL2		ENSG00000136021.19		Homo sapiens (Human).								GO:0005524, F:ATP binding;GO:0004672, F:protein kinase activity	PF00069	Pkinase					9606					GO:0005524;GO:0004672	NotFound
130280000	141170000	A0A0U1RR22	Protein kinase C and casein kinase substrate in neurons 2	SubName: Full=Protein kinase C and casein kinase substrate in neurons 2 {ECO:0000313|Ensembl:ENSP00000489297.1}; Flags: Fragment;	PACSIN2		ENSG00000100266.19	Cell projection, ruffle membrane {ECO:0000256|ARBA:ARBA00004599}; Peripheral membrane protein {ECO:0000256|ARBA:ARBA00004599}; Cytoplasmic side {ECO:0000256|ARBA:ARBA00004599}. Early endosome {ECO:0000256|ARBA:ARBA00004412}. Endosome membrane {ECO:0000256|ARBA:ARBA00004608}. Membrane, caveola {ECO:0000256|ARBA:ARBA00004345}. Recycling endosome membrane {ECO:0000256|ARBA:ARBA00004565}.	Homo sapiens (Human).						GO:0030036, P:actin cytoskeleton organization;GO:0070836, P:caveola assembly;GO:0097320, P:plasma membrane tubulation	GO:0005901, C:caveola;GO:0034451, C:centriolar satellite;GO:0005769, C:early endosome;GO:0043231, C:intracellular membrane-bounded organelle;GO:0016607, C:nuclear speck;GO:0005886, C:plasma membrane;GO:0055038, C:recycling endosome membrane;GO:0032587, C:ruffle membrane	GO:0008289, F:lipid binding	PF00611	FCH					9606					GO:0030036;GO:0070836;GO:0097320;GO:0005901;GO:0034451;GO:0005769;GO:0043231;GO:0016607;GO:0005886;GO:0055038;GO:0032587;GO:0008289	NotFound
1040300000	1083100000	A0A0U1RR32	Histone H2A	RecName: Full=Histone H2A {ECO:0000256|RuleBase:RU003767};			ENSG00000282988.2	Chromosome {ECO:0000256|ARBA:ARBA00004286}. Nucleus {ECO:0000256|ARBA:ARBA00004123, ECO:0000256|RuleBase:RU003767}.	Homo sapiens (Human).	9606.ENSP00000489311						GO:0000786, C:nucleosome;GO:0005634, C:nucleus	GO:0003677, F:DNA binding;GO:0046982, F:protein heterodimerization activity;GO:0030527, F:structural constituent of chromatin	PF00125;PF16211	Histone;Histone_H2A_C					9606					GO:0000786;GO:0005634;GO:0003677;GO:0046982;GO:0030527	NotFound
46011000	33037000	A0A0U1RRM1	GATA zinc finger domain containing 2B	SubName: Full=GATA zinc finger domain containing 2B {ECO:0000313|Ensembl:ENSP00000489595.1};	GATAD2B		ENSG00000143614.11	Nucleus {ECO:0000256|ARBA:ARBA00004123}.	Homo sapiens (Human).						GO:0000122, P:negative regulation of transcription by RNA polymerase II	GO:0005654, C:nucleoplasm	GO:0043565, F:sequence-specific DNA binding;GO:0008270, F:zinc ion binding	PF00320;PF16563	GATA;P66_CC					9606					GO:0000122;GO:0005654;GO:0043565;GO:0008270	zf-GATA
143920000	172880000	A0A0U1RRM6	ENAH actin regulator	SubName: Full=ENAH actin regulator {ECO:0000313|Ensembl:ENSP00000489607.1};	ENAH		ENSG00000154380.19	Cytoplasm, cytoskeleton {ECO:0000256|ARBA:ARBA00004245}.	Homo sapiens (Human).							GO:0030054, C:cell junction;GO:0042995, C:cell projection;GO:0005856, C:cytoskeleton;GO:0005829, C:cytosol;GO:0005925, C:focal adhesion;GO:0005886, C:plasma membrane	GO:0003779, F:actin binding;GO:0017124, F:SH3 domain binding	PF08776;PF00568	VASP_tetra;WH1					9606					GO:0030054;GO:0042995;GO:0005856;GO:0005829;GO:0005925;GO:0005886;GO:0003779;GO:0017124	NotFound
60907000	0	A0A140T977	Major histocompatibility complex, class II, DP alpha 1	SubName: Full=Major histocompatibility complex, class II, DP alpha 1 {ECO:0000313|Ensembl:ENSP00000394292.1}; Flags: Fragment;	HLA-DPA1		ENSG00000235844.8		Homo sapiens (Human).							GO:0016020, C:membrane		PF07654	C1-set					9606					GO:0016020	NotFound
5265800	0	A0A140T947	Pre-mRNA-splicing factor ATP-dependent RNA helicase DHX16	SubName: Full=Pre-mRNA-splicing factor ATP-dependent RNA helicase DHX16 {ECO:0000313|Ensembl:ENSP00000391789.2}; Flags: Fragment;	DHX16		ENSG00000227222.7		Homo sapiens (Human).								GO:0005524, F:ATP binding;GO:0016787, F:hydrolase activity;GO:0003676, F:nucleic acid binding	PF00270	DEAD					9606					GO:0005524;GO:0016787;GO:0003676	NotFound
8951000	6513000	Q5JNW7	Proteasome 20S subunit beta 8	SubName: Full=Proteasome 20S subunit beta 8 {ECO:0000313|Ensembl:ENSP00000378748.3};	PSMB8		ENSG00000204264.12		Homo sapiens (Human).						GO:0051603, P:proteolysis involved in protein catabolic process	GO:0005634, C:nucleus;GO:0005839, C:proteasome core complex		PF00227	Proteasome					9606					GO:0051603;GO:0005634;GO:0005839	NotFound
14526000	5709200	O75955	Flotillin-1	RecName: Full=Flotillin-1;	FLOT1	10211	ENSG00000137312.15. [O75955-1]	Cell membrane; Peripheral membrane protein {ECO:0000269|PubMed:20682791}. Endosome {ECO:0000269|PubMed:20682791}. Membrane, caveola {ECO:0000250|UniProtKB:O08917}; Peripheral membrane protein {ECO:0000250|UniProtKB:O08917}. Melanosome {ECO:0000269|PubMed:17081065}. Membrane raft {ECO:0000269|PubMed:25893292}. Note=Identified by mass spectrometry in melanosome fractions from stage I to stage IV (P…	Homo sapiens (Human).	9606.ENSP00000365569	KOG2668	R-HSA-5213460;R-HSA-5675482;R-HSA-8849932;R-HSA-8980692;R-HSA-9013026;R-HSA-9013106	RIPK1-mediated regulated necrosis;Regulation of necroptotic cell death;Synaptic adhesion-like molecules;RHOA GTPase cycle;RHOB GTPase cycle;RHOC GTPase cycle	hsa:10211	GO:0007409, P:axonogenesis;GO:0071360, P:cellular response to exogenous dsRNA;GO:0033227, P:dsRNA transport;GO:0022617, P:extracellular matrix disassembly;GO:0044854, P:plasma membrane raft assembly;GO:0044857, P:plasma membrane raft organization;GO:1901890, P:positive regulation of cell junction assembly;GO:2000049, P:positive regulation of cell-cell adhesion mediated by cadherin;GO:0001819, P:p…	GO:0005912, C:adherens junction;GO:0016323, C:basolateral plasma membrane;GO:0005901, C:caveola;GO:0044291, C:cell-cell contact zone;GO:0005911, C:cell-cell junction;GO:0034451, C:centriolar satellite;GO:0031410, C:cytoplasmic vesicle;GO:0098691, C:dopaminergic synapse;GO:0005769, C:early endosome;GO:0005768, C:endosome;GO:0009897, C:external side of plasma membrane;GO:0070062, C:extracellular ex…	GO:0035255, F:ionotropic glutamate receptor binding;GO:0002020, F:protease binding	PF01145	Band_7	K07192	flotillin	hsa04910	Insulin signaling pathway	9606	5	Organismal Systems	5_2	Endocrine system	GO:0007409;GO:0071360;GO:0033227;GO:0022617;GO:0044854;GO:0044857;GO:1901890;GO:2000049;GO:0001819;GO:0045807;GO:0034116;GO:0032728;GO:1901741;GO:0051092;GO:0032092;GO:0001934;GO:0048643;GO:0032226;GO:0034141;GO:0070528;GO:0072659;GO:0050821;GO:0051580;GO:0002090;GO:0035023;GO:0034976;GO:0005912;GO:0016323;GO:0005901;GO:0044291;GO:0005911;GO:0034451;GO:0031410;GO:0098691;GO:0005769;GO:0005768;GO:…	NotFound
370070000	227610000	D7RIG5	HLA class II histocompatibility antigen DR beta chain	SubName: Full=HLA class II histocompatibility antigen DR beta chain {ECO:0000313|EMBL:BBD34102.1}; SubName: Full=HLA class II histocompatibility antigen, DRB1 beta chain {ECO:0000313|Ensembl:ENSP00000405960.2}; SubName: Full=MHC class II antigen {ECO:0000313|EMBL:ADI59560.1}; SubName: Full=MHC class II antigen DR beta chain {ECO:0000313|EMBL:QIJ70731.1};	HLA-DRB1		ENSG00000229074.8	Endosome membrane {ECO:0000256|ARBA:ARBA00004530}; Single-pass type I membrane protein {ECO:0000256|ARBA:ARBA00004530}. Lysosome membrane {ECO:0000256|ARBA:ARBA00004352}; Single-pass type I membrane protein {ECO:0000256|ARBA:ARBA00004352}.	Homo sapiens (Human).						GO:0002250, P:adaptive immune response;GO:0002504, P:antigen processing and presentation of peptide or polysaccharide antigen via MHC class II	GO:0010008, C:endosome membrane;GO:0005765, C:lysosomal membrane;GO:0042613, C:MHC class II protein complex		PF07654;PF00969	C1-set;MHC_II_beta					9606					GO:0002250;GO:0002504;GO:0010008;GO:0005765;GO:0042613	NotFound
6515000	69161000	E9PIR7	Thioredoxin reductase 1, cytoplasmic	RecName: Full=Thioredoxin reductase 1, cytoplasmic {ECO:0000256|ARBA:ARBA00044068}; EC=1.11.1.2 {ECO:0000256|ARBA:ARBA00044049}; EC=1.8.1.9 {ECO:0000256|ARBA:ARBA00012610}; AltName: Full=Peroxidase TXNRD1 {ECO:0000256|ARBA:ARBA00044275}; AltName: Full=Thioredoxin reductase TR1 {ECO:0000256|ARBA:ARBA00044212};	TXNRD1		ENSG00000198431.18		Homo sapiens (Human).						GO:0045454, P:cell redox homeostasis;GO:0006979, P:response to oxidative stress		GO:0050660, F:flavin adenine dinucleotide binding;GO:0004791, F:thioredoxin-disulfide reductase (NADPH) activity	PF07992;PF02852	Pyr_redox_2;Pyr_redox_dim					9606					GO:0045454;GO:0006979;GO:0050660;GO:0004791	NotFound
29695000	7814900	A0A1B0GTB8	Carnitine O-palmitoyltransferase 2, mitochondrial	RecName: Full=Carnitine O-palmitoyltransferase 2, mitochondrial {ECO:0000256|ARBA:ARBA00040346}; EC=2.3.1.21 {ECO:0000256|ARBA:ARBA00013243}; AltName: Full=Carnitine palmitoyltransferase II {ECO:0000256|ARBA:ARBA00042919};	CPT2	1376	ENSG00000157184.7	Mitochondrion inner membrane {ECO:0000256|ARBA:ARBA00004443}; Peripheral membrane protein {ECO:0000256|ARBA:ARBA00004443}; Matrix side {ECO:0000256|ARBA:ARBA00004443}.	Homo sapiens (Human).						GO:0006635, P:fatty acid beta-oxidation	GO:0005743, C:mitochondrial inner membrane;GO:0005739, C:mitochondrion;GO:0005730, C:nucleolus;GO:0005654, C:nucleoplasm	GO:0016746, F:acyltransferase activity	PF00755	Carn_acyltransf					9606					GO:0006635;GO:0005743;GO:0005739;GO:0005730;GO:0005654;GO:0016746	NotFound
189990000	244250000	P49419	Alpha-aminoadipic semialdehyde dehydrogenase	RecName: Full=Alpha-aminoadipic semialdehyde dehydrogenase {ECO:0000305|PubMed:20207735}; Short=Alpha-AASA dehydrogenase {ECO:0000305|PubMed:16491085}; EC=1.2.1.31 {ECO:0000269|PubMed:16491085, ECO:0000269|PubMed:20207735}; AltName: Full=Aldehyde dehydrogenase family 7 member A1; EC=1.2.1.3 {ECO:0000269|PubMed:20207735, ECO:0000269|PubMed:21338592}; AltName: Full=Antiquitin-1; AltName: Full=Betai…	ALDH7A1	501	ENSG00000164904.18. [P49419-1]	[Isoform 2]	Homo sapiens (Human).	9606.ENSP00000387123	KOG2453	R-HSA-6798163;R-HSA-71064	Choline catabolism;Lysine catabolism	hsa:501	GO:0006081, P:cellular aldehyde metabolic process;GO:0042426, P:choline catabolic process;GO:0019285, P:glycine betaine biosynthetic process from choline;GO:0007605, P:sensory perception of sound	GO:0005829, C:cytosol;GO:0070062, C:extracellular exosome;GO:0005759, C:mitochondrial matrix;GO:0005739, C:mitochondrion;GO:0005634, C:nucleus	GO:0004029, F:aldehyde dehydrogenase (NAD+) activity;GO:0008802, F:betaine-aldehyde dehydrogenase activity;GO:0043878, F:glyceraldehyde-3-phosphate dehydrogenase (NAD+) (non-phosphorylating) activity;GO:0042802, F:identical protein binding;GO:0004043, F:L-aminoadipate-semialdehyde dehydrogenase activity	PF00171	Aldedh	K14085	aldehyde dehydrogenase family 7 member A1 [EC:1.2.1.31 1.2.1.8 1.2.1.3]	hsa00010;hsa00053;hsa00071;hsa00260;hsa00280;hsa00310;hsa00330;hsa00340;hsa00380;hsa00410;hsa00561;hsa00620;hsa01100;hsa04936	Glycolysis / Gluconeogenesis;Ascorbate and aldarate metabolism;Fatty acid degradation;Glycine, serine and threonine metabolism;Valine, leucine and isoleucine degradation;Lysine degradation;Arginine and proline metabolism;Histidine metabolism;Tryptophan metabolism;beta-Alanine metabolism;Glycerolipid metabolism;Pyruvate metabolism;Metabolic pathways;Alcoholic liver disease	9606	1;1;1;1;1;1;1;1;1;1;1;1;1;6	Metabolism;Metabolism;Metabolism;Metabolism;Metabolism;Metabolism;Metabolism;Metabolism;Metabolism;Metabolism;Metabolism;Metabolism;Metabolism;Human Diseases	1_1;1_1;1_3;1_5;1_5;1_5;1_5;1_5;1_5;1_6;1_3;1_1;1_0;6_10	Carbohydrate metabolism;Carbohydrate metabolism;Lipid metabolism;Amino acid metabolism;Amino acid metabolism;Amino acid metabolism;Amino acid metabolism;Amino acid metabolism;Amino acid metabolism;Metabolism of other amino acids;Lipid metabolism;Carbohydrate metabolism;Global and overview maps;Endocrine and metabolic disease	GO:0006081;GO:0042426;GO:0019285;GO:0007605;GO:0005829;GO:0070062;GO:0005759;GO:0005739;GO:0005634;GO:0004029;GO:0008802;GO:0043878;GO:0042802;GO:0004043	NotFound
60692000	74259000	F5GZ78	Paxillin	RecName: Full=Paxillin {ECO:0000256|ARBA:ARBA00023808};	PXN		ENSG00000089159.17	Cell junction, focal adhesion {ECO:0000256|ARBA:ARBA00004246}. Cytoplasm, cell cortex {ECO:0000256|ARBA:ARBA00004544}. Cytoplasm, cytoskeleton {ECO:0000256|ARBA:ARBA00004245}.	Homo sapiens (Human).						GO:0007155, P:cell adhesion	GO:0005938, C:cell cortex;GO:0005856, C:cytoskeleton;GO:0005829, C:cytosol;GO:0005925, C:focal adhesion	GO:0046872, F:metal ion binding	PF00412;PF03535	LIM;Paxillin					9606					GO:0007155;GO:0005938;GO:0005856;GO:0005829;GO:0005925;GO:0046872	NotFound
0	6774700	H0Y488	AT-rich interaction domain 1A	SubName: Full=AT-rich interaction domain 1A {ECO:0000313|Ensembl:ENSP00000390317.3};	ARID1A		ENSG00000117713.21	Nucleus {ECO:0000256|ARBA:ARBA00004123}.	Homo sapiens (Human).						GO:0006338, P:chromatin remodeling	GO:0035060, C:brahma complex;GO:0005654, C:nucleoplasm;GO:0016514, C:SWI/SNF complex	GO:0003677, F:DNA binding	PF01388;PF12031	ARID;BAF250_C					9606					GO:0006338;GO:0035060;GO:0005654;GO:0016514;GO:0003677	ARID
46872000	49991000	A0A3B3IRI3	Tight junction protein 2	SubName: Full=Tight junction protein 2 {ECO:0000313|Ensembl:ENSP00000496791.1};	TJP2		ENSG00000119139.21	Cell junction, tight junction {ECO:0000256|ARBA:ARBA00004435}. Cell membrane {ECO:0000256|ARBA:ARBA00004413}; Peripheral membrane protein {ECO:0000256|ARBA:ARBA00004413}; Cytoplasmic side {ECO:0000256|ARBA:ARBA00004413}.	Homo sapiens (Human).							GO:0005923, C:bicellular tight junction;GO:0005886, C:plasma membrane		PF00625;PF00595;PF07653	Guanylate_kin;PDZ;SH3_2					9606					GO:0005923;GO:0005886	NotFound
10178000	0	E7EPF2	RNA binding motif single stranded interacting protein 1	SubName: Full=RNA binding motif single stranded interacting protein 1 {ECO:0000313|Ensembl:ENSP00000389016.1}; Flags: Fragment;	RBMS1		ENSG00000153250.21		Homo sapiens (Human).								GO:0003723, F:RNA binding	PF00076	RRM_1					9606					GO:0003723	NotFound
269660000	345210000	F8W787	Cathepsin D	RecName: Full=Cathepsin D {ECO:0000256|ARBA:ARBA00015582}; EC=3.4.23.5 {ECO:0000256|ARBA:ARBA00011930};	CTSD		ENSG00000117984.15	Lysosome {ECO:0000256|ARBA:ARBA00004371}.	Homo sapiens (Human).						GO:0006508, P:proteolysis	GO:0005576, C:extracellular region;GO:0005764, C:lysosome	GO:0004190, F:aspartic-type endopeptidase activity	PF00026	Asp					9606					GO:0006508;GO:0005576;GO:0005764;GO:0004190	NotFound
158690000	159000000	A0A1B0GVS3	Alpha-centractin	RecName: Full=Alpha-centractin {ECO:0000256|ARBA:ARBA00039996};	ACTR1A		ENSG00000138107.13	Cytoplasm, cell cortex {ECO:0000256|ARBA:ARBA00004544}. Cytoplasm, cytoskeleton, microtubule organizing center, centrosome {ECO:0000256|ARBA:ARBA00004300}.	Homo sapiens (Human).							GO:0005938, C:cell cortex;GO:0005813, C:centrosome		PF00022	Actin					9606					GO:0005938;GO:0005813	NotFound
34246000	13745000	A0A8I5KPK9	Dpy-19 like C-mannosyltransferase 1	SubName: Full=Dpy-19 like C-mannosyltransferase 1 {ECO:0000313|Ensembl:ENSP00000509303.1}; Flags: Fragment;	DPY19L1		ENSG00000173852.16	Membrane {ECO:0000256|ARBA:ARBA00004141}; Multi- pass membrane protein {ECO:0000256|ARBA:ARBA00004141}.	Homo sapiens (Human).							GO:0016020, C:membrane	GO:0016757, F:glycosyltransferase activity	PF10034	Dpy19					9606					GO:0016020;GO:0016757	NotFound
8381300	25305000	A0A1B0GW95	Interacts with SUPT6H, CTD assembly factor 1	SubName: Full=Interacts with SUPT6H, CTD assembly factor 1 {ECO:0000313|Ensembl:ENSP00000490836.2};	IWS1		ENSG00000163166.15	Nucleus {ECO:0000256|PROSITE-ProRule:PRU00649}.	Homo sapiens (Human).							GO:0005654, C:nucleoplasm		PF08711	Med26					9606					GO:0005654	NotFound
0	5022800	F6WST4	ORMDL sphingolipid biosynthesis regulator 1	SubName: Full=ORMDL sphingolipid biosynthesis regulator 1 {ECO:0000313|Ensembl:ENSP00000407234.1}; Flags: Fragment;	ORMDL1		ENSG00000128699.14	Membrane {ECO:0000256|ARBA:ARBA00004141}; Multi- pass membrane protein {ECO:0000256|ARBA:ARBA00004141}.	Homo sapiens (Human).						GO:2000303, P:regulation of ceramide biosynthetic process;GO:0006665, P:sphingolipid metabolic process	GO:0005783, C:endoplasmic reticulum;GO:0005789, C:endoplasmic reticulum membrane		PF04061	ORMDL					9606					GO:2000303;GO:0006665;GO:0005783;GO:0005789	NotFound
22605000	0	Q9NRW7	Vacuolar protein sorting-associated protein 45	RecName: Full=Vacuolar protein sorting-associated protein 45; Short=h-VPS45; Short=hlVps45;	VPS45	11311	ENSG00000136631.16. [Q9NRW7-2]	Golgi apparatus membrane {ECO:0000250}; Peripheral membrane protein {ECO:0000250}. Endosome membrane {ECO:0000250}; Peripheral membrane protein {ECO:0000250}. Note=Associated with Golgi/endosomal vesicles and the trans-Golgi network. {ECO:0000250}.	Homo sapiens (Human).	9606.ENSP00000358126	KOG1299	R-HSA-6811438;R-HSA-9754560;R-HSA-983231	Intra-Golgi traffic;SARS-CoV-2 modulates autophagy;Factors involved in megakaryocyte development and platelet production	hsa:11311	GO:0006886, P:intracellular protein transport;GO:0016192, P:vesicle-mediated transport	GO:0010008, C:endosome membrane;GO:0005794, C:Golgi apparatus;GO:0000139, C:Golgi membrane;GO:0016020, C:membrane;GO:0008021, C:synaptic vesicle		PF00995	Sec1	K12479	vacuolar protein sorting-associated protein 45	hsa04144	Endocytosis	9606	4	Cellular Processes	4_1	Transport and catabolism	GO:0006886;GO:0016192;GO:0010008;GO:0005794;GO:0000139;GO:0016020;GO:0008021	NotFound
0	8083900	C9J6N5	Family with sequence similarity 107 member B	SubName: Full=Family with sequence similarity 107 member B {ECO:0000313|Ensembl:ENSP00000418395.1}; Flags: Fragment;	FAM107B		ENSG00000065809.14		Homo sapiens (Human).									PF06625	DUF1151					9606						NotFound
1507000000	1409900000	Q16555	Dihydropyrimidinase-related protein 2	RecName: Full=Dihydropyrimidinase-related protein 2; Short=DRP-2; AltName: Full=Collapsin response mediator protein 2; Short=CRMP-2; AltName: Full=N2A3; AltName: Full=Unc-33-like phosphoprotein 2; Short=ULIP-2;	DPYSL2	1808	ENSG00000092964.18. [Q16555-1]	Cytoplasm, cytosol {ECO:0000269|PubMed:20801876}. Cytoplasm, cytoskeleton {ECO:0000269|PubMed:20801876}. Membrane {ECO:0000269|PubMed:20801876}. Note=Tightly but non-covalently associated with membranes.	Homo sapiens (Human).	9606.ENSP00000309539	KOG2584	R-HSA-399956;R-HSA-437239	CRMPs in Sema3A signaling;Recycling pathway of L1	hsa:1808	GO:0030154, P:cell differentiation;GO:0007010, P:cytoskeleton organization;GO:0006897, P:endocytosis;GO:0007399, P:nervous system development;GO:0006139, P:nucleobase-containing compound metabolic process;GO:0007165, P:signal transduction	GO:0005856, C:cytoskeleton;GO:0005829, C:cytosol;GO:0070062, C:extracellular exosome;GO:0005886, C:plasma membrane	GO:0004157, F:dihydropyrimidinase activity;GO:0016812, F:hydrolase activity, acting on carbon-nitrogen (but not peptide) bonds, in cyclic amides;GO:0042802, F:identical protein binding	PF01979	Amidohydro_1	K07528	dihydropyrimidinase-like 2	hsa04360	Axon guidance	9606	5	Organismal Systems	5_8	Development and regeneration	GO:0030154;GO:0007010;GO:0006897;GO:0007399;GO:0006139;GO:0007165;GO:0005856;GO:0005829;GO:0070062;GO:0005886;GO:0004157;GO:0016812;GO:0042802	NotFound
19595000	0	Q969N2	GPI transamidase component PIG-T	RecName: Full=GPI transamidase component PIG-T; AltName: Full=Phosphatidylinositol-glycan biosynthesis class T protein; Flags: Precursor;	PIGT	51604	ENSG00000124155.19. [Q969N2-4]	Endoplasmic reticulum membrane {ECO:0000269|PubMed:11483512}; Single-pass type I membrane protein {ECO:0000269|PubMed:11483512}.	Homo sapiens (Human).	9606.ENSP00000279036	KOG2407	R-HSA-162791	Attachment of GPI anchor to uPAR	hsa:51604	GO:0016255, P:attachment of GPI anchor to protein;GO:0051402, P:neuron apoptotic process;GO:0030182, P:neuron differentiation	GO:0031410, C:cytoplasmic vesicle;GO:0005789, C:endoplasmic reticulum membrane;GO:0042765, C:GPI-anchor transamidase complex;GO:0016020, C:membrane		PF04113	Gpi16	K05292	GPI-anchor transamidase subunit T	hsa00563;hsa01100	Glycosylphosphatidylinositol (GPI)-anchor biosynthesis;Metabolic pathways	9606	1;1	Metabolism;Metabolism	1_7;1_0	Glycan biosynthesis and metabolism;Global and overview maps	GO:0016255;GO:0051402;GO:0030182;GO:0031410;GO:0005789;GO:0042765;GO:0016020	NotFound
25247000	0	O14653	Golgi SNAP receptor complex member 2	RecName: Full=Golgi SNAP receptor complex member 2; AltName: Full=27 kDa Golgi SNARE protein; AltName: Full=Membrin;	GOSR2	9570	ENSG00000108433.17. [O14653-2]	Golgi apparatus, cis-Golgi network membrane {ECO:0000269|PubMed:21549339}; Single-pass type IV membrane protein {ECO:0000255}. Golgi apparatus membrane {ECO:0000269|PubMed:9349823}. Endoplasmic reticulum membrane {ECO:0000250|UniProtKB:O35165}. Note=Concentrated most in the intermediate compartment/cis-Golgi network and the cis-Golgi cisternae 1 and 2. Greatly reduced in concentration at the tran…	Homo sapiens (Human).	9606.ENSP00000225567	KOG3251	R-HSA-204005;R-HSA-381038;R-HSA-5694530;R-HSA-6807878;R-HSA-6811438	COPII-mediated vesicle transport;XBP1(S) activates chaperone genes;Cargo concentration in the ER;COPI-mediated anterograde transport;Intra-Golgi traffic	hsa:9570	GO:0006891, P:intra-Golgi vesicle-mediated transport;GO:0015031, P:protein transport;GO:0006906, P:vesicle fusion	GO:0005829, C:cytosol;GO:0005789, C:endoplasmic reticulum membrane;GO:0033116, C:endoplasmic reticulum-Golgi intermediate compartment membrane;GO:0012507, C:ER to Golgi transport vesicle membrane;GO:0005794, C:Golgi apparatus;GO:0000139, C:Golgi membrane;GO:0031902, C:late endosome membrane;GO:0016020, C:membrane;GO:0005654, C:nucleoplasm;GO:0031201, C:SNARE complex	GO:0005484, F:SNAP receptor activity;GO:0000149, F:SNARE binding	PF12352	V-SNARE_C	K08496	golgi SNAP receptor complex member 2	hsa04130	SNARE interactions in vesicular transport	9606	2	Genetic Information Processing	2_3	Folding, sorting and degradation	GO:0006891;GO:0015031;GO:0006906;GO:0005829;GO:0005789;GO:0033116;GO:0012507;GO:0005794;GO:0000139;GO:0031902;GO:0016020;GO:0005654;GO:0031201;GO:0005484;GO:0000149	NotFound
165980000	243930000	A0A1W2PNV4	Actin-related protein 2/3 complex subunit 1A	RecName: Full=Actin-related protein 2/3 complex subunit 1A {ECO:0008006|Google:ProtNLM};			ENSG00000284292.1	Cytoplasm, cytoskeleton {ECO:0000256|ARBA:ARBA00004245}. Nucleus {ECO:0000256|ARBA:ARBA00004123}.	Homo sapiens (Human).	9606.ENSP00000491073					GO:0034314, P:Arp2/3 complex-mediated actin nucleation	GO:0005885, C:Arp2/3 protein complex	GO:0003779, F:actin binding	PF00400	WD40					9606					GO:0034314;GO:0005885;GO:0003779	NotFound
33257000	25824000	D6RDG0	Scavenger receptor class B member 2	SubName: Full=Scavenger receptor class B member 2 {ECO:0000313|Ensembl:ENSP00000420988.1};	SCARB2		ENSG00000138760.11	Membrane {ECO:0000256|ARBA:ARBA00004370}.	Homo sapiens (Human).							GO:0005764, C:lysosome;GO:0016020, C:membrane	GO:0005044, F:scavenger receptor activity	PF01130	CD36					9606					GO:0005764;GO:0016020;GO:0005044	NotFound
25469000	65468000	A0A1W2PNX8	Unc-45 myosin chaperone A	SubName: Full=Unc-45 myosin chaperone A {ECO:0000313|Ensembl:ENSP00000491150.1};	UNC45A		ENSG00000140553.18	Cytoplasm, perinuclear region {ECO:0000256|ARBA:ARBA00004556}.	Homo sapiens (Human).						GO:0030154, P:cell differentiation;GO:0007517, P:muscle organ development	GO:0005829, C:cytosol;GO:0005794, C:Golgi apparatus;GO:0016607, C:nuclear speck;GO:0048471, C:perinuclear region of cytoplasm		PF13432;PF13181;PF11701	TPR_16;TPR_8;UNC45-central					9606					GO:0030154;GO:0007517;GO:0005829;GO:0005794;GO:0016607;GO:0048471	NotFound
0	8118900	A0A1W2PPG6	G protein subunit alpha o1	SubName: Full=G protein subunit alpha o1 {ECO:0000313|Ensembl:ENSP00000491143.2};	GNAO1		ENSG00000087258.17		Homo sapiens (Human).						GO:0007188, P:adenylate cyclase-modulating G protein-coupled receptor signaling pathway		GO:0031683, F:G-protein beta/gamma-subunit complex binding;GO:0005525, F:GTP binding;GO:0003924, F:GTPase activity;GO:0046872, F:metal ion binding	PF00503	G-alpha					9606					GO:0007188;GO:0031683;GO:0005525;GO:0003924;GO:0046872	NotFound
21133000	104140000	A0A1W2PR68	Malic enzyme	RecName: Full=Malic enzyme {ECO:0000256|RuleBase:RU003426};	ME2		ENSG00000082212.13		Homo sapiens (Human).							GO:0043231, C:intracellular membrane-bounded organelle;GO:0005739, C:mitochondrion	GO:0004470, F:malic enzyme activity;GO:0046872, F:metal ion binding;GO:0051287, F:NAD binding;GO:0016616, F:oxidoreductase activity, acting on the CH-OH group of donors, NAD or NADP as acceptor	PF00390;PF03949	malic;Malic_M					9606					GO:0043231;GO:0005739;GO:0004470;GO:0046872;GO:0051287;GO:0016616	NotFound
218910000	0	A0A1W2PPS1	Heterogeneous nuclear ribonucleoprotein U	SubName: Full=Heterogeneous nuclear ribonucleoprotein U {ECO:0000313|Ensembl:ENSP00000491685.1};	HNRNPU		ENSG00000153187.21		Homo sapiens (Human).									PF13671;PF02037;PF00622	AAA_33;SAP;SPRY					9606						NotFound
594900000	624610000	P04439	HLA class I histocompatibility antigen, A alpha chain	RecName: Full=HLA class I histocompatibility antigen, A alpha chain; AltName: Full=Human leukocyte antigen A; Short=HLA-A; Flags: Precursor;	HLA-A	3105	ENSG00000206503.14. [P04439-1]	Cell membrane {ECO:0000269|PubMed:21263072, ECO:0000269|PubMed:25880248, ECO:0000269|PubMed:8805302}; Single-pass type I membrane protein {ECO:0000255}. Endoplasmic reticulum membrane {ECO:0000305|PubMed:8805302}; Single-pass type I membrane protein {ECO:0000255}.	Homo sapiens (Human).	9606.ENSP00000379873	ENOG502RQEK	R-HSA-1236974;R-HSA-1236977;R-HSA-164940;R-HSA-198933;R-HSA-6798695;R-HSA-877300;R-HSA-8866654;R-HSA-909733;R-HSA-9705671;R-HSA-983170	ER-Phagosome pathway;Endosomal/Vacuolar pathway;Nef mediated downregulation of MHC class I complex cell surface expression;Immunoregulatory interactions between a Lymphoid and a non-Lymphoid cell;Neutrophil degranulation;Interferon gamma signaling;E3 ubiquitin ligases ubiquitinate target proteins;Interferon alpha/beta signaling;SARS-CoV-2 activates/modulates innate and adaptive immune responses;A…	hsa:3105	GO:0019731, P:antibacterial humoral response;GO:0019885, P:antigen processing and presentation of endogenous peptide antigen via MHC class I;GO:0002485, P:antigen processing and presentation of endogenous peptide antigen via MHC class I via ER pathway, TAP-dependent;GO:0002486, P:antigen processing and presentation of endogenous peptide antigen via MHC class I via ER pathway, TAP-independent;GO:0…	GO:0009986, C:cell surface;GO:0031901, C:early endosome membrane;GO:0005783, C:endoplasmic reticulum;GO:0070971, C:endoplasmic reticulum exit site;GO:0005789, C:endoplasmic reticulum membrane;GO:0012507, C:ER to Golgi transport vesicle membrane;GO:0009897, C:external side of plasma membrane;GO:0070062, C:extracellular exosome;GO:0005615, C:extracellular space;GO:0005794, C:Golgi apparatus;GO:0005…	GO:0030881, F:beta-2-microglobulin binding;GO:0042610, F:CD8 receptor binding;GO:0042605, F:peptide antigen binding;GO:0003723, F:RNA binding;GO:0005102, F:signaling receptor binding;GO:0042608, F:T cell receptor binding;GO:0046977, F:TAP binding;GO:0062061, F:TAP complex binding	PF07654;PF00129;PF06623	C1-set;MHC_I;MHC_I_C	K06751	MHC class I antigen	hsa04144;hsa04145;hsa04218;hsa04514;hsa04612;hsa04650;hsa04940;hsa05163;hsa05165;hsa05166;hsa05167;hsa05168;hsa05169;hsa05170;hsa05203;hsa05320;hsa05330;hsa05332;hsa05416	Endocytosis;Phagosome;Cellular senescence;Cell adhesion molecules;Antigen processing and presentation;Natural killer cell mediated cytotoxicity;Type I diabetes mellitus;Human cytomegalovirus infection;Human papillomavirus infection;Human T-cell leukemia virus 1 infection;Kaposi sarcoma-associated herpesvirus infection;Herpes simplex virus 1 infection;Epstein-Barr virus infection;Human immunodefic…	9606	4;4;4;3;5;5;6;6;6;6;6;6;6;6;6;6;6;6;6	Cellular Processes;Cellular Processes;Cellular Processes;Environmental Information Processing;Organismal Systems;Organismal Systems;Human Diseases;Human Diseases;Human Diseases;Human Diseases;Human Diseases;Human Diseases;Human Diseases;Human Diseases;Human Diseases;Human Diseases;Human Diseases;Human Diseases;Human Diseases	4_1;4_1;4_2;3_3;5_1;5_1;6_10;6_3;6_3;6_3;6_3;6_3;6_3;6_3;6_1;6_6;6_6;6_6;6_9	Transport and catabolism;Transport and catabolism;Cell growth and death;Signaling molecules and interaction;Immune system;Immune system;Endocrine and metabolic disease;Infectious disease: viral;Infectious disease: viral;Infectious disease: viral;Infectious disease: viral;Infectious disease: viral;Infectious disease: viral;Infectious disease: viral;Cancer: overview;Immune disease;Immune disease;Im…	GO:0019731;GO:0019885;GO:0002485;GO:0002486;GO:0002476;GO:0042590;GO:0036037;GO:0050830;GO:0016045;GO:0006955;GO:0045087;GO:2001187;GO:2000566;GO:2000568;GO:0002726;GO:0001916;GO:0032729;GO:0042270;GO:0001913;GO:0002419;GO:0050852;GO:0009986;GO:0031901;GO:0005783;GO:0070971;GO:0005789;GO:0012507;GO:0009897;GO:0070062;GO:0005615;GO:0005794;GO:0005797;GO:0000139;GO:0098553;GO:0016020;GO:0042824;GO:…	NotFound
2739200000	1403500000	A0A1X7SBZ2	RNA helicase	RecName: Full=RNA helicase {ECO:0000256|ARBA:ARBA00012552}; EC=3.6.4.13 {ECO:0000256|ARBA:ARBA00012552};	DDX17		ENSG00000100201		Homo sapiens (Human).							GO:0016607, C:nuclear speck	GO:0005524, F:ATP binding;GO:0016787, F:hydrolase activity;GO:0003676, F:nucleic acid binding;GO:0003724, F:RNA helicase activity	PF00270;PF00271	DEAD;Helicase_C					9606					GO:0016607;GO:0005524;GO:0016787;GO:0003676;GO:0003724	NotFound
0	29957000	P08651	Nuclear factor 1 C-type	RecName: Full=Nuclear factor 1 C-type; Short=NF1-C; Short=Nuclear factor 1/C; AltName: Full=CCAAT-box-binding transcription factor; Short=CTF; AltName: Full=Nuclear factor I/C; Short=NF-I/C; Short=NFI-C; AltName: Full=TGGCA-binding protein;	NFIC	4782	ENSG00000141905.19. [P08651-5]	Nucleus.	Homo sapiens (Human).	9606.ENSP00000396843	KOG3663	R-HSA-73980;R-HSA-749476	RNA Polymerase III Transcription Termination;RNA Polymerase III Abortive And Retractive Initiation	hsa:4782	GO:0006260, P:DNA replication;GO:0000122, P:negative regulation of transcription by RNA polymerase II;GO:0045944, P:positive regulation of transcription by RNA polymerase II;GO:0006357, P:regulation of transcription by RNA polymerase II;GO:0006366, P:transcription by RNA polymerase II	GO:0000785, C:chromatin;GO:0001650, C:fibrillar center;GO:0005654, C:nucleoplasm;GO:0005634, C:nucleus	GO:0001228, F:DNA-binding transcription activator activity, RNA polymerase II-specific;GO:0003700, F:DNA-binding transcription factor activity;GO:0000981, F:DNA-binding transcription factor activity, RNA polymerase II-specific;GO:0000978, F:RNA polymerase II cis-regulatory region sequence-specific DNA binding;GO:1990837, F:sequence-specific double-stranded DNA binding	PF00859;PF03165;PF10524	CTF_NFI;MH1;NfI_DNAbd_pre-N	K09170	nuclear factor I/C			9606					GO:0006260;GO:0000122;GO:0045944;GO:0006357;GO:0006366;GO:0000785;GO:0001650;GO:0005654;GO:0005634;GO:0001228;GO:0003700;GO:0000981;GO:0000978;GO:1990837	CTF_NFI
932990000	762540000	A0A286YF22	D-3-phosphoglycerate dehydrogenase	RecName: Full=D-3-phosphoglycerate dehydrogenase {ECO:0000256|ARBA:ARBA00021582, ECO:0000256|RuleBase:RU363003}; EC=1.1.1.95 {ECO:0000256|ARBA:ARBA00013143, ECO:0000256|RuleBase:RU363003};	PHGDH		ENSG00000092621.13		Homo sapiens (Human).						GO:0006564, P:L-serine biosynthetic process		GO:0051287, F:NAD binding;GO:0004617, F:phosphoglycerate dehydrogenase activity	PF00389;PF02826;PF19304	2-Hacid_dh;2-Hacid_dh_C;PGDH_inter					9606					GO:0006564;GO:0051287;GO:0004617	NotFound
153300000	151300000	P31350	Ribonucleoside-diphosphate reductase subunit M2	RecName: Full=Ribonucleoside-diphosphate reductase subunit M2; EC=1.17.4.1; AltName: Full=Ribonucleotide reductase small chain; AltName: Full=Ribonucleotide reductase small subunit;	RRM2	6241	ENSG00000171848.16. [P31350-1]	Cytoplasm {ECO:0000269|PubMed:22632967}. Nucleus {ECO:0000269|PubMed:22632967}. Note=Localized to the cytoplasm in S phase cells. May localize to the nucleus in G2 phase cells. {ECO:0000269|PubMed:22632967}.	Homo sapiens (Human).	9606.ENSP00000353770	KOG1567	R-HSA-499943;R-HSA-69205;R-HSA-8953750	Interconversion of nucleotide di- and triphosphates;G1/S-Specific Transcription;Transcriptional Regulation by E2F6	hsa:6241	GO:0009265, P:2'-deoxyribonucleotide biosynthetic process;GO:0001824, P:blastocyst development;GO:0009263, P:deoxyribonucleotide biosynthetic process;GO:0006260, P:DNA replication;GO:1900087, P:positive regulation of G1/S transition of mitotic cell cycle;GO:0051290, P:protein heterotetramerization;GO:0009185, P:ribonucleoside diphosphate metabolic process	GO:0005829, C:cytosol;GO:0005634, C:nucleus;GO:0005971, C:ribonucleoside-diphosphate reductase complex	GO:0008199, F:ferric iron binding;GO:0042803, F:protein homodimerization activity;GO:0004748, F:ribonucleoside-diphosphate reductase activity, thioredoxin disulfide as acceptor	PF00268	Ribonuc_red_sm	K10808	ribonucleoside-diphosphate reductase subunit M2 [EC:1.17.4.1]	hsa00230;hsa00240;hsa00480;hsa00983;hsa01100;hsa01232;hsa04115	Purine metabolism;Pyrimidine metabolism;Glutathione metabolism;Drug metabolism - other enzymes;Metabolic pathways;Nucleotide metabolism;p53 signaling pathway	9606	1;1;1;1;1;;4	Metabolism;Metabolism;Metabolism;Metabolism;Metabolism;;Cellular Processes	1_4;1_4;1_6;1_11;1_0;;4_2	Nucleotide metabolism;Nucleotide metabolism;Metabolism of other amino acids;Xenobiotics biodegradation and metabolism;Global and overview maps;;Cell growth and death	GO:0009265;GO:0001824;GO:0009263;GO:0006260;GO:1900087;GO:0051290;GO:0009185;GO:0005829;GO:0005634;GO:0005971;GO:0008199;GO:0042803;GO:0004748	NotFound
104200000	143100000	A0A2C9F2P4	Palmitoyl-protein thioesterase 1	RecName: Full=Palmitoyl-protein thioesterase 1 {ECO:0000256|ARBA:ARBA00014212}; EC=3.1.2.22 {ECO:0000256|ARBA:ARBA00012423}; AltName: Full=Palmitoyl-protein hydrolase 1 {ECO:0000256|ARBA:ARBA00031934};	PPT1		ENSG00000131238.18		Homo sapiens (Human).							GO:0005794, C:Golgi apparatus;GO:0043231, C:intracellular membrane-bounded organelle	GO:0008474, F:palmitoyl-(protein) hydrolase activity	PF02089	Palm_thioest					9606					GO:0005794;GO:0043231;GO:0008474	NotFound
3966600	3227000	F8VZV1	Protein MON2 homolog	RecName: Full=Protein MON2 homolog {ECO:0000256|ARBA:ARBA00017134};	MON2		ENSG00000061987.16		Homo sapiens (Human).						GO:0015031, P:protein transport			PF16213;PF16206;PF09324;PF12783	DCB;Mon2_C;Sec7-like_HDS;Sec7-like_HUS					9606					GO:0015031	NotFound
7138800	0	A0A2Q2SV78	APC regulator of WNT signaling pathway	SubName: Full=APC regulator of WNT signaling pathway {ECO:0000313|Ensembl:ENSP00000423224.1}; Flags: Fragment;	APC		ENSG00000134982.17		Homo sapiens (Human).						GO:0030178, P:negative regulation of Wnt signaling pathway;GO:0016055, P:Wnt signaling pathway	GO:0005794, C:Golgi apparatus;GO:0005886, C:plasma membrane	GO:0008013, F:beta-catenin binding	PF05972;PF18797;PF16630;PF00514;PF16629;PF11414	APC_15aa;APC_rep;APC_u5;Arm;Arm_APC_u3;Suppressor_APC					9606					GO:0030178;GO:0016055;GO:0005794;GO:0005886;GO:0008013	NotFound
26839000	47172000	A0A2R8Y6I1	histidine--tRNA ligase	RecName: Full=histidine--tRNA ligase {ECO:0000256|ARBA:ARBA00012815}; EC=6.1.1.21 {ECO:0000256|ARBA:ARBA00012815}; AltName: Full=Histidyl-tRNA synthetase {ECO:0000256|ARBA:ARBA00030619};	HARS2		ENSG00000112855.17		Homo sapiens (Human).							GO:0005739, C:mitochondrion	GO:0004821, F:histidine-tRNA ligase activity	PF03129;PF13393	HGTP_anticodon;tRNA-synt_His					9606					GO:0005739;GO:0004821	NotFound
42322000	27853000	A0A2R8Y3X5	Dynamin-like GTPase OPA1, mitochondrial	RecName: Full=Dynamin-like GTPase OPA1, mitochondrial {ECO:0000256|ARBA:ARBA00044791}; EC=3.6.5.5 {ECO:0000256|ARBA:ARBA00011980};	OPA1		ENSG00000198836.11	Membrane {ECO:0000256|ARBA:ARBA00004167}; Single- pass membrane protein {ECO:0000256|ARBA:ARBA00004167}. Mitochondrion inner membrane {ECO:0000256|ARBA:ARBA00004434}; Single-pass membrane protein {ECO:0000256|ARBA:ARBA00004434}. Mitochondrion intermembrane space {ECO:0000256|ARBA:ARBA00004569}.	Homo sapiens (Human).						GO:0006915, P:apoptotic process	GO:0005829, C:cytosol;GO:0005743, C:mitochondrial inner membrane;GO:0005739, C:mitochondrion;GO:0005654, C:nucleoplasm	GO:0005525, F:GTP binding;GO:0003924, F:GTPase activity;GO:0008289, F:lipid binding	PF00350;PF19434	Dynamin_N;OPA1_C					9606					GO:0006915;GO:0005829;GO:0005743;GO:0005739;GO:0005654;GO:0005525;GO:0003924;GO:0008289	NotFound
98132000	167510000	A0A2R8Y430	Glutathione synthetase	RecName: Full=Glutathione synthetase {ECO:0000256|ARBA:ARBA00020821, ECO:0000256|PIRNR:PIRNR001558}; Short=GSH-S {ECO:0000256|PIRNR:PIRNR001558}; EC=6.3.2.3 {ECO:0000256|ARBA:ARBA00012214, ECO:0000256|PIRNR:PIRNR001558};	GSS		ENSG00000100983.12		Homo sapiens (Human).								GO:0005524, F:ATP binding;GO:0043295, F:glutathione binding;GO:0004363, F:glutathione synthase activity;GO:0000287, F:magnesium ion binding	PF03917;PF03199	GSH_synth_ATP;GSH_synthase					9606					GO:0005524;GO:0043295;GO:0004363;GO:0000287	NotFound
103860000	71242000	P51532	Transcription activator BRG1	RecName: Full=Transcription activator BRG1; EC=3.6.4.-; AltName: Full=ATP-dependent helicase SMARCA4; AltName: Full=BRG1-associated factor 190A; Short=BAF190A; AltName: Full=Mitotic growth and transcription activator; AltName: Full=Protein BRG-1; AltName: Full=Protein brahma homolog 1; AltName: Full=SNF2-beta; AltName: Full=SWI/SNF-related matrix-associated actin-dependent regulator of chromatin …	SMARCA4	6597	ENSG00000127616.21. [P51532-1]	Nucleus {ECO:0000255|PROSITE-ProRule:PRU00549, ECO:0000269|PubMed:20418909, ECO:0000269|PubMed:25593309}. Note=Colocalizes with long non-coding RNA Evf2 in nuclear RNA clouds (By similarity). Localizes to sites of DNA damage (PubMed:25593309). {ECO:0000250|UniProtKB:Q3TKT4, ECO:0000269|PubMed:25593309}.	Homo sapiens (Human).	9606.ENSP00000395654	KOG0386	R-HSA-1266695;R-HSA-201722;R-HSA-3214858;R-HSA-3247509;R-HSA-8939243;R-HSA-9619665	Interleukin-7 signaling;Formation of the beta-catenin:TCF transactivating complex;RMTs methylate histone arginines;Chromatin modifying enzymes;RUNX1 interacts with co-factors whose precise effect on RUNX1 targets is not known;EGR2 and SOX10-mediated initiation of Schwann cell myelination	hsa:6597	GO:0006338, P:chromatin remodeling;GO:0060766, P:negative regulation of androgen receptor signaling pathway;GO:0045596, P:negative regulation of cell differentiation;GO:0030308, P:negative regulation of cell growth;GO:0045892, P:negative regulation of DNA-templated transcription;GO:0000122, P:negative regulation of transcription by RNA polymerase II;GO:0007399, P:nervous system development;GO:000…	GO:0140092, C:bBAF complex;GO:0000785, C:chromatin;GO:0005615, C:extracellular space;GO:0001650, C:fibrillar center;GO:0140288, C:GBAF complex;GO:0000776, C:kinetochore;GO:0016020, C:membrane;GO:0071565, C:nBAF complex;GO:0071564, C:npBAF complex;GO:0016363, C:nuclear matrix;GO:0005730, C:nucleolus;GO:0005654, C:nucleoplasm;GO:0005634, C:nucleus;GO:0032991, C:protein-containing complex;GO:0016586…	GO:0005524, F:ATP binding;GO:0008094, F:ATP-dependent activity, acting on DNA;GO:0140658, F:ATP-dependent chromatin remodeler activity;GO:0003677, F:DNA binding;GO:0070182, F:DNA polymerase binding;GO:0004386, F:helicase activity;GO:0016787, F:hydrolase activity;GO:0070577, F:lysine-acetylated histone binding;GO:0050681, F:nuclear androgen receptor binding;GO:0002039, F:p53 binding;GO:0003723, F:…	PF07533;PF00439;PF00271;PF07529;PF08880;PF14619;PF00176	BRK;Bromodomain;Helicase_C;HSA;QLQ;SnAC;SNF2-rel_dom	K11647	SWI/SNF-related matrix-associated actin-dependent regulator of chromatin subfamily A member 2/4 [EC:5.6.2.-]	hsa04714;hsa05225	Thermogenesis;Hepatocellular carcinoma	9606	5;6	Organismal Systems;Human Diseases	5_10;6_2	Environmental adaptation;Cancer: specific types	GO:0006338;GO:0060766;GO:0045596;GO:0030308;GO:0045892;GO:0000122;GO:0007399;GO:0003407;GO:0006337;GO:0043923;GO:0045597;GO:0008284;GO:0120162;GO:0051091;GO:0045893;GO:2000781;GO:1902661;GO:1902895;GO:0045663;GO:1902459;GO:0045582;GO:0045944;GO:1901838;GO:0030177;GO:0070316;GO:2000045;GO:0030071;GO:2000819;GO:0006357;GO:0001188;GO:0045815;GO:0140092;GO:0000785;GO:0005615;GO:0001650;GO:0140288;GO:…	NotFound
128120000	108150000	A0A2R8Y765	SWI/SNF related, matrix associated, actin dependent regulator of chromatin, subfamily e, member 1	SubName: Full=SWI/SNF related, matrix associated, actin dependent regulator of chromatin, subfamily e, member 1 {ECO:0000313|Ensembl:ENSP00000495857.1};	SMARCE1		ENSG00000073584.20		Homo sapiens (Human).							GO:0005634, C:nucleus	GO:0003677, F:DNA binding	PF00505	HMG_box					9606					GO:0005634;GO:0003677	HMG
9213900	12628000	A0A2R8YE63	Epidermal growth factor receptor pathway substrate 8	SubName: Full=Epidermal growth factor receptor pathway substrate 8 {ECO:0000313|Ensembl:ENSP00000495312.1};	EPS8		ENSG00000151491.14		Homo sapiens (Human).									PF22975;PF08416;PF18016;PF00018	EPS8_2nd;PTB;SAM_3;SH3_1					9606						NotFound
205570000	158570000	P35222	Catenin beta-1	RecName: Full=Catenin beta-1; AltName: Full=Beta-catenin;	CTNNB1	1499	ENSG00000168036.18	Cytoplasm {ECO:0000269|PubMed:25183871, ECO:0000269|PubMed:29739711, ECO:0000269|PubMed:31801859}. Nucleus {ECO:0000269|PubMed:24342833, ECO:0000269|PubMed:25183871, ECO:0000269|PubMed:28829046, ECO:0000269|PubMed:29367600, ECO:0000269|PubMed:29739711, ECO:0000269|PubMed:31801859}. Cytoplasm, cytoskeleton {ECO:0000250|UniProtKB:B6V8E6}. Cell junction, adherens junction {ECO:0000269|PubMed:1072523…	Homo sapiens (Human).	9606.ENSP00000344456	KOG4203	R-HSA-195253;R-HSA-196299;R-HSA-201681;R-HSA-201722;R-HSA-3134973;R-HSA-351906;R-HSA-3769402;R-HSA-381771;R-HSA-4086398;R-HSA-418990;R-HSA-4411364;R-HSA-4641262;R-HSA-5218920;R-HSA-525793;R-HSA-5339716;R-HSA-5358747;R-HSA-5358749;R-HSA-5358751;R-HSA-5358752;R-HSA-5626467;R-HSA-8853884;R-HSA-8876493;R-HSA-8951430;R-HSA-9754189;R-HSA-9793380;R-HSA-9796292	Degradation of beta-catenin by the destruction complex;Beta-catenin phosphorylation cascade;TCF dependent signaling in response to WNT;Formation of the beta-catenin:TCF transactivating complex;LRR FLII-interacting protein 1 (LRRFIP1) activates type I IFN production;Apoptotic cleavage of cell adhesion proteins;Deactivation of the beta-catenin transactivating complex;Synthesis, secretion, and inact…	hsa:1499	GO:0090425, P:acinar cell differentiation;GO:0034333, P:adherens junction assembly;GO:0009948, P:anterior/posterior axis specification;GO:0097190, P:apoptotic signaling pathway;GO:0036520, P:astrocyte-dopaminergic neuron signaling;GO:0045453, P:bone resorption;GO:0001569, P:branching involved in blood vessel morphogenesis;GO:0001658, P:branching involved in ureteric bud morphogenesis;GO:0060070, …	GO:0005912, C:adherens junction;GO:0045177, C:apical part of cell;GO:0016327, C:apicolateral plasma membrane;GO:0016323, C:basolateral plasma membrane;GO:0030877, C:beta-catenin destruction complex;GO:1990711, C:beta-catenin-ICAT complex;GO:1990907, C:beta-catenin-TCF complex;GO:0070369, C:beta-catenin-TCF7L2 complex;GO:0005923, C:bicellular tight junction;GO:0016342, C:catenin complex;GO:0005938…	GO:0045294, F:alpha-catenin binding;GO:0045296, F:cadherin binding;GO:0003682, F:chromatin binding;GO:0097718, F:disordered domain specific binding;GO:0140297, F:DNA-binding transcription factor binding;GO:0019899, F:enzyme binding;GO:1990226, F:histone methyltransferase binding;GO:0070411, F:I-SMAD binding;GO:0019900, F:kinase binding;GO:0030331, F:nuclear estrogen receptor binding;GO:0016922, F…	PF00514	Arm	K02105	catenin beta 1	hsa04015;hsa04310;hsa04390;hsa04510;hsa04520;hsa04550;hsa04670;hsa04916;hsa04919;hsa04934;hsa04936;hsa05010;hsa05022;hsa05100;hsa05132;hsa05160;hsa05163;hsa05165;hsa05167;hsa05200;hsa05205;hsa05210;hsa05213;hsa05215;hsa05216;hsa05217;hsa05224;hsa05225;hsa05226;hsa05412;hsa05418	Rap1 signaling pathway;Wnt signaling pathway;Hippo signaling pathway;Focal adhesion;Adherens junction;Signaling pathways regulating pluripotency of stem cells;Leukocyte transendothelial migration;Melanogenesis;Thyroid hormone signaling pathway;Cushing syndrome;Alcoholic liver disease;Alzheimer disease;Pathways of neurodegeneration - multiple diseases;Bacterial invasion of epithelial cells;Salmone…	9606	3;3;3;4;4;4;5;5;5;6;6;6;6;6;6;6;6;6;6;6;6;6;6;6;6;6;6;6;6;6;6	Environmental Information Processing;Environmental Information Processing;Environmental Information Processing;Cellular Processes;Cellular Processes;Cellular Processes;Organismal Systems;Organismal Systems;Organismal Systems;Human Diseases;Human Diseases;Human Diseases;Human Diseases;Human Diseases;Human Diseases;Human Diseases;Human Diseases;Human Diseases;Human Diseases;Human Diseases;Human Dis…	3_2;3_2;3_2;4_3;4_3;4_3;5_1;5_2;5_2;6_10;6_10;6_7;6_7;6_4;6_4;6_3;6_3;6_3;6_3;6_1;6_1;6_2;6_2;6_2;6_2;6_2;6_2;6_2;6_2;6_9;6_9	Signal transduction;Signal transduction;Signal transduction;Cellular community - eukaryotes;Cellular community - eukaryotes;Cellular community - eukaryotes;Immune system;Endocrine system;Endocrine system;Endocrine and metabolic disease;Endocrine and metabolic disease;Neurodegenerative disease;Neurodegenerative disease;Infectious disease: bacterial;Infectious disease: bacterial;Infectious disease:…	GO:0090425;GO:0034333;GO:0009948;GO:0097190;GO:0036520;GO:0045453;GO:0001569;GO:0001658;GO:0060070;GO:0044338;GO:1904954;GO:0044336;GO:0044339;GO:0061324;GO:0044334;GO:0007155;GO:0001708;GO:0048469;GO:0000904;GO:0098609;GO:0007160;GO:0071363;GO:0071681;GO:0022009;GO:0007268;GO:0002062;GO:0061550;GO:1904888;GO:0035995;GO:1990791;GO:0009950;GO:0007398;GO:0000578;GO:1990403;GO:0042733;GO:0048617;GO:…	NotFound
8278800	18325000	D6RDJ3	RNA polymerase I and III subunit C	SubName: Full=RNA polymerase I and III subunit C {ECO:0000313|Ensembl:ENSP00000395401.2}; Flags: Fragment;	POLR1C		ENSG00000171453.20		Homo sapiens (Human).						GO:0006351, P:DNA-templated transcription	GO:0000428, C:DNA-directed RNA polymerase complex;GO:0001650, C:fibrillar center;GO:0005654, C:nucleoplasm	GO:0003677, F:DNA binding;GO:0003899, F:DNA-directed 5'-3' RNA polymerase activity;GO:0046983, F:protein dimerization activity	PF01193	RNA_pol_L					9606					GO:0006351;GO:0000428;GO:0001650;GO:0005654;GO:0003677;GO:0003899;GO:0046983	NotFound
23176000	14393000	A0A2R8YFI2	Sesquipedalian	RecName: Full=Sesquipedalian {ECO:0000256|RuleBase:RU369082}; Short=Ses {ECO:0000256|RuleBase:RU369082}; AltName: Full=PH domain-containing endocytic trafficking adaptor {ECO:0000256|RuleBase:RU369082};	CERT1		ENSG00000113163.19	Early endosome {ECO:0000256|RuleBase:RU369082}. Recycling endosome {ECO:0000256|RuleBase:RU369082}. Golgi apparatus, trans-Golgi network {ECO:0000256|RuleBase:RU369082}. Cytoplasmic vesicle, clathrin-coated vesicle {ECO:0000256|RuleBase:RU369082}.	Homo sapiens (Human).						GO:0007032, P:endosome organization;GO:0001881, P:receptor recycling;GO:0042147, P:retrograde transport, endosome to Golgi	GO:0030136, C:clathrin-coated vesicle;GO:0005829, C:cytosol;GO:0005769, C:early endosome;GO:0005794, C:Golgi apparatus;GO:0005654, C:nucleoplasm;GO:0055037, C:recycling endosome;GO:0005802, C:trans-Golgi network		PF00169	PH					9606					GO:0007032;GO:0001881;GO:0042147;GO:0030136;GO:0005829;GO:0005769;GO:0005794;GO:0005654;GO:0055037;GO:0005802	NotFound
19963000	18807000	Q15813	Tubulin-specific chaperone E	RecName: Full=Tubulin-specific chaperone E; AltName: Full=Tubulin-folding cofactor E;	TBCE	6905	ENSG00000284770.2. [Q15813-1]	Cytoplasm {ECO:0000250}. Cytoplasm, cytoskeleton {ECO:0000250}.	Homo sapiens (Human).		KOG3207	R-HSA-389977	Post-chaperonin tubulin folding pathway	hsa:6905	GO:0008344, P:adult locomotory behavior;GO:0048589, P:developmental growth;GO:0000226, P:microtubule cytoskeleton organization;GO:0007052, P:mitotic spindle organization;GO:0014889, P:muscle atrophy;GO:0048936, P:peripheral nervous system neuron axonogenesis;GO:0007023, P:post-chaperonin tubulin folding pathway;GO:0009791, P:post-embryonic development;GO:0006457, P:protein folding;GO:0007021, P:t…	GO:0005737, C:cytoplasm;GO:0005874, C:microtubule	GO:0043014, F:alpha-tubulin binding;GO:0051087, F:protein-folding chaperone binding	PF01302;PF14560	CAP_GLY;Ubiquitin_2	K21768	tubulin-specific chaperone E			9606					GO:0008344;GO:0048589;GO:0000226;GO:0007052;GO:0014889;GO:0048936;GO:0007023;GO:0009791;GO:0006457;GO:0007021;GO:0005737;GO:0005874;GO:0043014;GO:0051087	NotFound
25376000	97040000	A0A2R8Y5S7	Radixin	SubName: Full=Radixin {ECO:0000313|Ensembl:ENSP00000494693.1};	RDX		ENSG00000137710.17	Cytoplasm, cytoskeleton {ECO:0000256|ARBA:ARBA00004245}. Membrane {ECO:0000256|ARBA:ARBA00004287}; Peripheral membrane protein {ECO:0000256|ARBA:ARBA00004287}; Cytoplasmic side {ECO:0000256|ARBA:ARBA00004287}.	Homo sapiens (Human).							GO:0042995, C:cell projection;GO:0005737, C:cytoplasm;GO:0005856, C:cytoskeleton;GO:0005886, C:plasma membrane	GO:0003779, F:actin binding	PF00769;PF20492;PF09380;PF00373;PF09379	ERM_C;ERM_helical;FERM_C;FERM_M;FERM_N					9606					GO:0042995;GO:0005737;GO:0005856;GO:0005886;GO:0003779	NotFound
7867100	6933300	A0A2R8Y602	Caseinolytic mitochondrial matrix peptidase chaperone subunit B	SubName: Full=Caseinolytic mitochondrial matrix peptidase chaperone subunit B {ECO:0000313|Ensembl:ENSP00000495167.1}; Flags: Fragment;	CLPB		ENSG00000162129.15		Homo sapiens (Human).								GO:0005524, F:ATP binding;GO:0016887, F:ATP hydrolysis activity	PF07724;PF12796	AAA_2;Ank_2					9606					GO:0005524;GO:0016887	NotFound
8998900	12328000	A0A2R8Y653	uridine/cytidine kinase	RecName: Full=uridine/cytidine kinase {ECO:0000256|ARBA:ARBA00012137}; EC=2.7.1.48 {ECO:0000256|ARBA:ARBA00012137};	UCK2		ENSG00000143179.16		Homo sapiens (Human).						GO:0044211, P:CTP salvage;GO:0016310, P:phosphorylation;GO:0044206, P:UMP salvage		GO:0005524, F:ATP binding;GO:0004849, F:uridine kinase activity	PF00485	PRK					9606					GO:0044211;GO:0016310;GO:0044206;GO:0005524;GO:0004849	NotFound
12223000	11877000	B4DZ96	Tubulin--tyrosine ligase-like protein 9	RecName: Full=Tubulin--tyrosine ligase-like protein 9 {ECO:0000256|ARBA:ARBA00030445};	TTLL9		ENSG00000131044.19		Homo sapiens (Human).						GO:0036211, P:protein modification process		GO:0005524, F:ATP binding;GO:0016874, F:ligase activity	PF03133	TTL					9606					GO:0036211;GO:0005524;GO:0016874	NotFound
990540000	1477100000	A0A2R8Y6J3	Ribosomal protein L5	SubName: Full=Ribosomal protein L5 {ECO:0000313|Ensembl:ENSP00000495589.1}; Flags: Fragment;	RPL5		ENSG00000122406.14	Cytoplasm {ECO:0000256|ARBA:ARBA00004496}.	Homo sapiens (Human).						GO:0006412, P:translation	GO:0005829, C:cytosol;GO:0005783, C:endoplasmic reticulum;GO:0005730, C:nucleolus;GO:1990904, C:ribonucleoprotein complex;GO:0005840, C:ribosome	GO:0008097, F:5S rRNA binding;GO:0003735, F:structural constituent of ribosome	PF14204;PF17144	Ribosomal_L18_c;Ribosomal_L5e					9606					GO:0006412;GO:0005829;GO:0005783;GO:0005730;GO:1990904;GO:0005840;GO:0008097;GO:0003735	NotFound
42361000	44764000	A0A2R8YDQ9	Succinate--CoA ligase [ADP-forming] subunit beta, mitochondrial	RecName: Full=Succinate--CoA ligase [ADP-forming] subunit beta, mitochondrial {ECO:0000256|HAMAP-Rule:MF_03220}; EC=6.2.1.5 {ECO:0000256|HAMAP-Rule:MF_03220}; AltName: Full=ATP-specific succinyl-CoA synthetase subunit beta {ECO:0000256|HAMAP-Rule:MF_03220}; Short=A-SCS {ECO:0000256|HAMAP-Rule:MF_03220}; AltName: Full=Succinyl-CoA synthetase beta-A chain {ECO:0000256|HAMAP-Rule:MF_03220}; Short=SC…	SUCLA2		ENSG00000136143.16	Mitochondrion {ECO:0000256|HAMAP-Rule:MF_03220}.	Homo sapiens (Human).						GO:0006099, P:tricarboxylic acid cycle	GO:0005739, C:mitochondrion	GO:0005524, F:ATP binding;GO:0000287, F:magnesium ion binding;GO:0004775, F:succinate-CoA ligase (ADP-forming) activity	PF08442;PF00549	ATP-grasp_2;Ligase_CoA					9606					GO:0006099;GO:0005739;GO:0005524;GO:0000287;GO:0004775	NotFound
2147100000	2483800000	Q14204	Cytoplasmic dynein 1 heavy chain 1	RecName: Full=Cytoplasmic dynein 1 heavy chain 1; AltName: Full=Cytoplasmic dynein heavy chain 1; AltName: Full=Dynein heavy chain, cytosolic;	DYNC1H1	1778	ENSG00000197102.14	Cytoplasm, cytoskeleton {ECO:0000305|PubMed:36071160}.	Homo sapiens (Human).	9606.ENSP00000348965	KOG3595	R-HSA-141444;R-HSA-2132295;R-HSA-2467813;R-HSA-2500257;R-HSA-2565942;R-HSA-3371497;R-HSA-380259;R-HSA-380270;R-HSA-380284;R-HSA-380320;R-HSA-5620912;R-HSA-5663220;R-HSA-6798695;R-HSA-6807878;R-HSA-6811436;R-HSA-68877;R-HSA-8854518;R-HSA-9609690;R-HSA-9646399;R-HSA-9648025	Amplification of signal from unattached kinetochores via a MAD2 inhibitory signal;MHC class II antigen presentation;Separation of Sister Chromatids;Resolution of Sister Chromatid Cohesion;Regulation of PLK1 Activity at G2/M Transition;HSP90 chaperone cycle for steroid hormone receptors (SHR) in the presence of ligand;Loss of Nlp from mitotic centrosomes;Recruitment of mitotic centrosome proteins …	hsa:1778	GO:0051301, P:cell division;GO:0031122, P:cytoplasmic microtubule organization;GO:0051293, P:establishment of spindle localization;GO:0007052, P:mitotic spindle organization;GO:0007097, P:nuclear migration;GO:0033962, P:P-body assembly;GO:0120162, P:positive regulation of cold-induced thermogenesis;GO:0032388, P:positive regulation of intracellular transport;GO:1905832, P:positive regulation of s…	GO:1904115, C:axon cytoplasm;GO:0035578, C:azurophil granule lumen;GO:0005938, C:cell cortex;GO:0005813, C:centrosome;GO:0005868, C:cytoplasmic dynein complex;GO:0005881, C:cytoplasmic microtubule;GO:0005829, C:cytosol;GO:0030286, C:dynein complex;GO:0070062, C:extracellular exosome;GO:0005576, C:extracellular region;GO:0030175, C:filopodium;GO:0016020, C:membrane;GO:0005874, C:microtubule	GO:0005524, F:ATP binding;GO:0045505, F:dynein intermediate chain binding;GO:0051959, F:dynein light intermediate chain binding;GO:0008569, F:minus-end-directed microtubule motor activity;GO:0003723, F:RNA binding	PF12774;PF12775;PF12780;PF12781;PF18198;PF08385;PF08393;PF17852;PF18199;PF03028;PF12777	AAA_6;AAA_7;AAA_8;AAA_9;AAA_lid_11;DHC_N1;DHC_N2;Dynein_AAA_lid;Dynein_C;Dynein_heavy;MT	K10413	dynein cytoplasmic 1 heavy chain	hsa04145;hsa04814;hsa04962;hsa05132	Phagosome;Motor proteins;Vasopressin-regulated water reabsorption;Salmonella infection	9606	4;;5;6	Cellular Processes;;Organismal Systems;Human Diseases	4_1;;5_5;6_4	Transport and catabolism;;Excretory system;Infectious disease: bacterial	GO:0051301;GO:0031122;GO:0051293;GO:0007052;GO:0007097;GO:0033962;GO:0120162;GO:0032388;GO:1905832;GO:0090235;GO:0060236;GO:0008090;GO:0034063;GO:1904115;GO:0035578;GO:0005938;GO:0005813;GO:0005868;GO:0005881;GO:0005829;GO:0030286;GO:0070062;GO:0005576;GO:0030175;GO:0016020;GO:0005874;GO:0005524;GO:0045505;GO:0051959;GO:0008569;GO:0003723	NotFound
7160200	4151700	A0AAG2UWJ5	PTPRF interacting protein alpha 1	SubName: Full=PTPRF interacting protein alpha 1 {ECO:0000313|Ensembl:ENSP00000518347.1}; Flags: Fragment;	PPFIA1		ENSG00000288198.2		Homo sapiens (Human).															9606						NotFound
24880000	12637000	A0A2R8Y7Z8	CCR4-NOT transcription complex subunit 3	SubName: Full=CCR4-NOT transcription complex subunit 3 {ECO:0000313|Ensembl:ENSP00000496534.1}; Flags: Fragment;	CNOT3		ENSG00000088038.20	Nucleus {ECO:0000256|ARBA:ARBA00004123}.	Homo sapiens (Human).						GO:0006355, P:regulation of DNA-templated transcription	GO:0030015, C:CCR4-NOT core complex;GO:0005737, C:cytoplasm;GO:0005634, C:nucleus		PF04065	Not3					9606					GO:0006355;GO:0030015;GO:0005737;GO:0005634	NotFound
1397000000	1187300000	P62263	Small ribosomal subunit protein uS11	RecName: Full=Small ribosomal subunit protein uS11 {ECO:0000303|PubMed:24524803}; AltName: Full=40S ribosomal protein S14;	RPS14	6208	ENSG00000164587.13	Cytoplasm {ECO:0000269|PubMed:23636399}. Nucleus, nucleolus {ECO:0000269|PubMed:34516797}.	Homo sapiens (Human).	9606.ENSP00000385958	KOG0407	R-HSA-156827;R-HSA-156902;R-HSA-1799339;R-HSA-192823;R-HSA-2408557;R-HSA-6790901;R-HSA-6791226;R-HSA-72649;R-HSA-72689;R-HSA-72695;R-HSA-72702;R-HSA-72706;R-HSA-72764;R-HSA-9010553;R-HSA-9633012;R-HSA-9735869;R-HSA-9754678;R-HSA-975956;R-HSA-975957	L13a-mediated translational silencing of Ceruloplasmin expression;Peptide chain elongation;SRP-dependent cotranslational protein targeting to membrane;Viral mRNA Translation;Selenocysteine synthesis;rRNA modification in the nucleus and cytosol;Major pathway of rRNA processing in the nucleolus and cytosol;Translation initiation complex formation;Formation of a pool of free 40S subunits;Formation o…	hsa:6208	GO:0002181, P:cytoplasmic translation;GO:0030218, P:erythrocyte differentiation;GO:0030490, P:maturation of SSU-rRNA;GO:0000462, P:maturation of SSU-rRNA from tricistronic rRNA transcript (SSU-rRNA, 5.8S rRNA, LSU-rRNA);GO:0000122, P:negative regulation of transcription by RNA polymerase II;GO:0000028, P:ribosomal small subunit assembly;GO:0042274, P:ribosomal small subunit biogenesis;GO:0006412,…	GO:0005737, C:cytoplasm;GO:0005829, C:cytosol;GO:0022626, C:cytosolic ribosome;GO:0022627, C:cytosolic small ribosomal subunit;GO:0070062, C:extracellular exosome;GO:0005925, C:focal adhesion;GO:0016020, C:membrane;GO:0005730, C:nucleolus;GO:0005654, C:nucleoplasm;GO:0014069, C:postsynaptic density;GO:0032040, C:small-subunit processome	GO:0048027, F:mRNA 5'-UTR binding;GO:0003723, F:RNA binding;GO:0070181, F:small ribosomal subunit rRNA binding;GO:0003735, F:structural constituent of ribosome;GO:0045182, F:translation regulator activity	PF00411	Ribosomal_S11	K02955	small subunit ribosomal protein S14e	hsa03010;hsa05171	Ribosome;Coronavirus disease - COVID-19	9606	2;6	Genetic Information Processing;Human Diseases	2_2;6_3	Translation;Infectious disease: viral	GO:0002181;GO:0030218;GO:0030490;GO:0000462;GO:0000122;GO:0000028;GO:0042274;GO:0006412;GO:0005737;GO:0005829;GO:0022626;GO:0022627;GO:0070062;GO:0005925;GO:0016020;GO:0005730;GO:0005654;GO:0014069;GO:0032040;GO:0048027;GO:0003723;GO:0070181;GO:0003735;GO:0045182	NotFound
733750000	375080000	E7ETK0	40S ribosomal protein S24	RecName: Full=40S ribosomal protein S24 {ECO:0000256|RuleBase:RU004383};	RPS24		ENSG00000138326.21		Homo sapiens (Human).						GO:0006412, P:translation	GO:0005829, C:cytosol;GO:0005783, C:endoplasmic reticulum;GO:0044391, C:ribosomal subunit	GO:0003735, F:structural constituent of ribosome	PF01282	Ribosomal_S24e					9606					GO:0006412;GO:0005829;GO:0005783;GO:0044391;GO:0003735	NotFound
134470000	0	A0A2R8Y880	RB binding protein 6, ubiquitin ligase	SubName: Full=RB binding protein 6, ubiquitin ligase {ECO:0000313|Ensembl:ENSP00000496720.1}; Flags: Fragment;	RBBP6		ENSG00000122257.20		Homo sapiens (Human).						GO:0016567, P:protein ubiquitination	GO:0016607, C:nuclear speck	GO:0003676, F:nucleic acid binding;GO:0004842, F:ubiquitin-protein transferase activity;GO:0008270, F:zinc ion binding	PF08783;PF04564;PF13696	DWNN;U-box;zf-CCHC_2					9606					GO:0016567;GO:0016607;GO:0003676;GO:0004842;GO:0008270	NotFound
153830000	207630000	F8VTQ3	ATP-dependent 6-phosphofructokinase	RecName: Full=ATP-dependent 6-phosphofructokinase {ECO:0000256|HAMAP-Rule:MF_03184}; Short=ATP-PFK {ECO:0000256|HAMAP-Rule:MF_03184}; Short=Phosphofructokinase {ECO:0000256|HAMAP-Rule:MF_03184}; EC=2.7.1.11 {ECO:0000256|HAMAP-Rule:MF_03184}; AltName: Full=Phosphohexokinase {ECO:0000256|HAMAP-Rule:MF_03184};	PFKM		ENSG00000152556.17	Cytoplasm {ECO:0000256|HAMAP-Rule:MF_03184}.	Homo sapiens (Human).						GO:0006002, P:fructose 6-phosphate metabolic process	GO:0005737, C:cytoplasm	GO:0003872, F:6-phosphofructokinase activity;GO:0005524, F:ATP binding;GO:0046872, F:metal ion binding	PF00365	PFK					9606					GO:0006002;GO:0005737;GO:0003872;GO:0005524;GO:0046872	NotFound
8344000	11780000	A0A2R8YCL1	Growth factor receptor bound protein 10	SubName: Full=Growth factor receptor bound protein 10 {ECO:0000313|Ensembl:ENSP00000493728.1};	GRB10		ENSG00000106070.20		Homo sapiens (Human).						GO:0007165, P:signal transduction			PF08947;PF00169;PF21989;PF00017	BPS;PH;RA_2;SH2					9606					GO:0007165	NotFound
8576700	26718000	A0A2R8YCS7	Deoxynucleoside triphosphate triphosphohydrolase SAMHD1	RecName: Full=Deoxynucleoside triphosphate triphosphohydrolase SAMHD1 {ECO:0000256|ARBA:ARBA00020285};	SAMHD1		ENSG00000101347.11	Chromosome {ECO:0000256|ARBA:ARBA00004286}.	Homo sapiens (Human).						GO:0051607, P:defense response to virus;GO:0006281, P:DNA repair;GO:0006260, P:DNA replication	GO:0005694, C:chromosome;GO:0005654, C:nucleoplasm;GO:0005886, C:plasma membrane	GO:0003824, F:catalytic activity;GO:0005525, F:GTP binding;GO:0046872, F:metal ion binding	PF01966;PF07647	HD;SAM_2					9606					GO:0051607;GO:0006281;GO:0006260;GO:0005694;GO:0005654;GO:0005886;GO:0003824;GO:0005525;GO:0046872	NotFound
85785000	53072000	A0A2R8YGD1	Tripeptidyl-peptidase 1	RecName: Full=Tripeptidyl-peptidase 1 {ECO:0000256|ARBA:ARBA00020254}; EC=3.4.14.9 {ECO:0000256|ARBA:ARBA00012067}; AltName: Full=Tripeptidyl aminopeptidase {ECO:0000256|ARBA:ARBA00032232}; AltName: Full=Tripeptidyl-peptidase I {ECO:0000256|ARBA:ARBA00032661};	TPP1		ENSG00000166340.18		Homo sapiens (Human).						GO:0006508, P:proteolysis		GO:0046872, F:metal ion binding;GO:0004252, F:serine-type endopeptidase activity;GO:0008240, F:tripeptidyl-peptidase activity	PF00082;PF09286	Peptidase_S8;Pro-kuma_activ					9606					GO:0006508;GO:0046872;GO:0004252;GO:0008240	NotFound
183540000	175050000	P51659	Peroxisomal multifunctional enzyme type 2	RecName: Full=Peroxisomal multifunctional enzyme type 2 {ECO:0000305}; Short=MFE-2 {ECO:0000303|PubMed:10671535}; AltName: Full=17-beta-hydroxysteroid dehydrogenase 4; Short=17-beta-HSD 4; AltName: Full=D-bifunctional protein {ECO:0000303|PubMed:15060085}; Short=DBP {ECO:0000303|PubMed:15060085}; AltName: Full=Multifunctional protein 2; Short=MFP-2; AltName: Full=Short chain dehydrogenase/reducta…	HSD17B4	3295	ENSG00000133835.18. [P51659-2]	Peroxisome {ECO:0000305}.	Homo sapiens (Human).	9606.ENSP00000420914	KOG1206	R-HSA-193368;R-HSA-2046106;R-HSA-389887;R-HSA-390247;R-HSA-9033241;R-HSA-9033500	Synthesis of bile acids and bile salts via 7alpha-hydroxycholesterol;alpha-linolenic acid (ALA) metabolism;Beta-oxidation of pristanoyl-CoA;Beta-oxidation of very long chain fatty acids;Peroxisomal protein import;TYSND1 cleaves peroxisomal proteins	hsa:3295	GO:0008209, P:androgen metabolic process;GO:0008210, P:estrogen metabolic process;GO:0006635, P:fatty acid beta-oxidation;GO:0036112, P:medium-chain fatty-acyl-CoA metabolic process;GO:0001649, P:osteoblast differentiation;GO:0060009, P:Sertoli cell development;GO:0000038, P:very long-chain fatty acid metabolic process;GO:0036111, P:very long-chain fatty-acyl-CoA metabolic process	GO:0005829, C:cytosol;GO:0016020, C:membrane;GO:0005782, C:peroxisomal matrix;GO:0005778, C:peroxisomal membrane;GO:0005777, C:peroxisome	GO:0106386, F:(3R)-hydroxyacyl-CoA dehydrogenase (NAD) activity;GO:0044594, F:17-beta-hydroxysteroid dehydrogenase (NAD+) activity;GO:0018812, F:3-hydroxyacyl-CoA dehydratase activity;GO:0003857, F:3-hydroxyacyl-CoA dehydrogenase activity;GO:0033989, F:3alpha,7alpha,12alpha-trihydroxy-5beta-cholest-24-enoyl-CoA hydratase activity;GO:0004300, F:enoyl-CoA hydratase activity;GO:0004303, F:estradiol …	PF00106;PF01575;PF02036	adh_short;MaoC_dehydratas;SCP2	K12405	(3R)-3-hydroxyacyl-CoA dehydrogenase / 3a,7a,12a-trihydroxy-5b-cholest-24-enoyl-CoA hydratase / enoyl-CoA hydratase 2 [EC:1.1.1.- 4.2.1.107 4.2.1.119]	hsa00120;hsa01040;hsa01100;hsa01212;hsa04146	Primary bile acid biosynthesis;Biosynthesis of unsaturated fatty acids;Metabolic pathways;Fatty acid metabolism;Peroxisome	9606	1;1;1;1;4	Metabolism;Metabolism;Metabolism;Metabolism;Cellular Processes	1_3;1_3;1_0;1_0;4_1	Lipid metabolism;Lipid metabolism;Global and overview maps;Global and overview maps;Transport and catabolism	GO:0008209;GO:0008210;GO:0006635;GO:0036112;GO:0001649;GO:0060009;GO:0000038;GO:0036111;GO:0005829;GO:0016020;GO:0005782;GO:0005778;GO:0005777;GO:0106386;GO:0044594;GO:0018812;GO:0003857;GO:0033989;GO:0004300;GO:0004303;GO:0016853;GO:0042803	NotFound
154030000	217110000	A0A2R8YD58	Casein kinase II subunit alpha	RecName: Full=Casein kinase II subunit alpha {ECO:0000256|RuleBase:RU369118}; Short=CK II alpha {ECO:0000256|RuleBase:RU369118}; EC=2.7.11.1 {ECO:0000256|RuleBase:RU369118};	CSNK2A1		ENSG00000101266.19	Nucleus {ECO:0000256|RuleBase:RU369118}.	Homo sapiens (Human).							GO:0005634, C:nucleus	GO:0005524, F:ATP binding;GO:0106310, F:protein serine kinase activity;GO:0004674, F:protein serine/threonine kinase activity	PF00069	Pkinase					9606					GO:0005634;GO:0005524;GO:0106310;GO:0004674	NotFound
0	16044000	A0A2R8YF65	dipeptidyl-peptidase IV	RecName: Full=dipeptidyl-peptidase IV {ECO:0000256|ARBA:ARBA00012062}; EC=3.4.14.5 {ECO:0000256|ARBA:ARBA00012062};	DPP9		ENSG00000142002.19		Homo sapiens (Human).						GO:0006508, P:proteolysis		GO:0008236, F:serine-type peptidase activity	PF19520;PF00930;PF00326	Dpp_8_9_N;DPPIV_N;Peptidase_S9					9606					GO:0006508;GO:0008236	NotFound
132710000	121320000	A0A2R8YFH5	Protein transport protein SEC23	RecName: Full=Protein transport protein SEC23 {ECO:0000256|RuleBase:RU365030};	SEC23B	10483	ENSG00000101310.17	Cytoplasmic vesicle, COPII-coated vesicle membrane {ECO:0000256|RuleBase:RU365030}; Peripheral membrane protein {ECO:0000256|RuleBase:RU365030}; Cytoplasmic side {ECO:0000256|RuleBase:RU365030}. Endoplasmic reticulum membrane {ECO:0000256|ARBA:ARBA00004397, ECO:0000256|RuleBase:RU365030}; Peripheral membrane protein {ECO:0000256|ARBA:ARBA00004397, ECO:0000256|RuleBase:RU365030}; Cytoplasmic side …	Homo sapiens (Human).						GO:0090114, P:COPII-coated vesicle budding;GO:0006886, P:intracellular protein transport	GO:0030127, C:COPII vesicle coat;GO:0005829, C:cytosol;GO:0005789, C:endoplasmic reticulum membrane	GO:0008270, F:zinc ion binding	PF00626;PF08033;PF04815;PF04811;PF04810	Gelsolin;Sec23_BS;Sec23_helical;Sec23_trunk;zf-Sec23_Sec24					9606					GO:0090114;GO:0006886;GO:0030127;GO:0005829;GO:0005789;GO:0008270	NotFound
5935600	0	A0A2U3TZH3	Elongation factor 1-alpha	RecName: Full=Elongation factor 1-alpha {ECO:0000256|RuleBase:RU000325};	EEF1A2		ENSG00000101210.14	Nucleus {ECO:0000256|ARBA:ARBA00004123}.	Homo sapiens (Human).							GO:0005634, C:nucleus	GO:0005525, F:GTP binding;GO:0003924, F:GTPase activity;GO:0003746, F:translation elongation factor activity	PF00009;PF03144;PF03143	GTP_EFTU;GTP_EFTU_D2;GTP_EFTU_D3					9606					GO:0005634;GO:0005525;GO:0003924;GO:0003746	NotFound
17321000	256820000	E9PNW4	CD59 glycoprotein	RecName: Full=CD59 glycoprotein {ECO:0000256|ARBA:ARBA00015038}; AltName: Full=MAC-inhibitory protein {ECO:0000256|ARBA:ARBA00031590}; AltName: Full=Membrane attack complex inhibition factor {ECO:0000256|ARBA:ARBA00031867}; AltName: Full=Protectin {ECO:0000256|ARBA:ARBA00029920};			ENSG00000284969.1	Cell membrane {ECO:0000256|ARBA:ARBA00004609}; Lipid-anchor, GPI-anchor {ECO:0000256|ARBA:ARBA00004609}.	Homo sapiens (Human).							GO:0005886, C:plasma membrane;GO:0098552, C:side of membrane		PF00021	UPAR_LY6					9606					GO:0005886;GO:0098552	NotFound
5861100	20369000	A0A2U3TZL8	Kinesin-like protein	RecName: Full=Kinesin-like protein {ECO:0000256|RuleBase:RU000394};	KIF23		ENSG00000137807.16		Homo sapiens (Human).						GO:0007018, P:microtubule-based movement	GO:0005737, C:cytoplasm;GO:0090543, C:Flemming body;GO:0005874, C:microtubule;GO:0072686, C:mitotic spindle;GO:0005654, C:nucleoplasm	GO:0005524, F:ATP binding;GO:0008017, F:microtubule binding;GO:0003777, F:microtubule motor activity	PF00225;PF16540	Kinesin;MKLP1_Arf_bdg					9606					GO:0007018;GO:0005737;GO:0090543;GO:0005874;GO:0072686;GO:0005654;GO:0005524;GO:0008017;GO:0003777	NotFound
1268600000	999280000	P06744	Glucose-6-phosphate isomerase	RecName: Full=Glucose-6-phosphate isomerase {ECO:0000303|PubMed:2387591}; Short=GPI {ECO:0000303|PubMed:2387591}; EC=5.3.1.9 {ECO:0000269|PubMed:28803808}; AltName: Full=Autocrine motility factor {ECO:0000303|PubMed:11004567}; Short=AMF {ECO:0000303|PubMed:11004567}; AltName: Full=Neuroleukin {ECO:0000303|PubMed:3352745}; Short=NLK {ECO:0000303|PubMed:3352745}; AltName: Full=Phosphoglucose isomer…	GPI	2821	ENSG00000105220.17. [P06744-1]	Cytoplasm {ECO:0000269|PubMed:11437381}. Secreted {ECO:0000269|PubMed:11437381}.	Homo sapiens (Human).	9606.ENSP00000405573	KOG2446	R-HSA-5628897;R-HSA-6798695;R-HSA-70171;R-HSA-70263	TP53 Regulates Metabolic Genes;Neutrophil degranulation;Glycolysis;Gluconeogenesis	hsa:2821	GO:0005975, P:carbohydrate metabolic process;GO:0034101, P:erythrocyte homeostasis;GO:0006094, P:gluconeogenesis;GO:0051156, P:glucose 6-phosphate metabolic process;GO:0042593, P:glucose homeostasis;GO:0006096, P:glycolytic process;GO:0007599, P:hemostasis;GO:0006959, P:humoral immune response;GO:0001701, P:in utero embryonic development;GO:0007611, P:learning or memory;GO:0001707, P:mesoderm for…	GO:0060170, C:ciliary membrane;GO:0005829, C:cytosol;GO:0070062, C:extracellular exosome;GO:0005576, C:extracellular region;GO:1904813, C:ficolin-1-rich granule lumen;GO:0016020, C:membrane;GO:0043005, C:neuron projection;GO:0034774, C:secretory granule lumen	GO:0097367, F:carbohydrate derivative binding;GO:0005125, F:cytokine activity;GO:0004347, F:glucose-6-phosphate isomerase activity;GO:0008083, F:growth factor activity;GO:0048029, F:monosaccharide binding;GO:0031625, F:ubiquitin protein ligase binding	PF00342	PGI	K01810	glucose-6-phosphate isomerase [EC:5.3.1.9]	hsa00010;hsa00030;hsa00500;hsa00520;hsa01100;hsa01200;hsa01250	Glycolysis / Gluconeogenesis;Pentose phosphate pathway;Starch and sucrose metabolism;Amino sugar and nucleotide sugar metabolism;Metabolic pathways;Carbon metabolism;Biosynthesis of nucleotide sugars	9606	1;1;1;1;1;1;1	Metabolism;Metabolism;Metabolism;Metabolism;Metabolism;Metabolism;Metabolism	1_1;1_1;1_1;1_1;1_0;1_0;1_0	Carbohydrate metabolism;Carbohydrate metabolism;Carbohydrate metabolism;Carbohydrate metabolism;Global and overview maps;Global and overview maps;Global and overview maps	GO:0005975;GO:0034101;GO:0006094;GO:0051156;GO:0042593;GO:0006096;GO:0007599;GO:0006959;GO:0001701;GO:0007611;GO:0001707;GO:0043154;GO:0043524;GO:0010595;GO:0002639;GO:0046686;GO:0032355;GO:0035902;GO:0043278;GO:0035994;GO:0032570;GO:0033574;GO:0060170;GO:0005829;GO:0070062;GO:0005576;GO:1904813;GO:0016020;GO:0043005;GO:0034774;GO:0097367;GO:0005125;GO:0004347;GO:0008083;GO:0048029;GO:0031625	NotFound
358490000	293430000	A0A3B3IRI2	CTP synthase	RecName: Full=CTP synthase {ECO:0000256|RuleBase:RU810713}; EC=6.3.4.2 {ECO:0000256|RuleBase:RU810713}; AltName: Full=UTP--ammonia ligase {ECO:0000256|RuleBase:RU810713};	CTPS1		ENSG00000171793.17		Homo sapiens (Human).						GO:0044210, P:'de novo' CTP biosynthetic process;GO:0006541, P:glutamine metabolic process		GO:0005524, F:ATP binding;GO:0003883, F:CTP synthase activity	PF06418;PF00117	CTP_synth_N;GATase					9606					GO:0044210;GO:0006541;GO:0005524;GO:0003883	NotFound
7624900	27090000	A0A3B3ITL0	Inositol polyphosphate-5-phosphatase F	SubName: Full=Inositol polyphosphate-5-phosphatase F {ECO:0000313|Ensembl:ENSP00000497846.1};	INPP5F	22876	ENSG00000198825.15		Homo sapiens (Human).						GO:0006661, P:phosphatidylinositol biosynthetic process	GO:0043231, C:intracellular membrane-bounded organelle	GO:0016791, F:phosphatase activity	PF12456;PF02383	hSac2;Syja_N					9606					GO:0006661;GO:0043231;GO:0016791	NotFound
85011000	72831000	A0A3B3IRW2	Mannosyl-oligosaccharide glucosidase	RecName: Full=Mannosyl-oligosaccharide glucosidase {ECO:0000256|ARBA:ARBA00038888, ECO:0000256|RuleBase:RU369107}; EC=3.2.1.106 {ECO:0000256|ARBA:ARBA00038888, ECO:0000256|RuleBase:RU369107}; AltName: Full=Glucosidase I {ECO:0000256|RuleBase:RU369107};	MOGS		ENSG00000115275.15	Endoplasmic reticulum membrane {ECO:0000256|ARBA:ARBA00004648, ECO:0000256|RuleBase:RU369107}; Single- pass type II membrane protein {ECO:0000256|ARBA:ARBA00004648, ECO:0000256|RuleBase:RU369107}.	Homo sapiens (Human).						GO:0009311, P:oligosaccharide metabolic process;GO:0006487, P:protein N-linked glycosylation	GO:0005783, C:endoplasmic reticulum;GO:0005789, C:endoplasmic reticulum membrane	GO:0004573, F:Glc3Man9GlcNAc2 oligosaccharide glucosidase activity	PF03200	Glyco_hydro_63					9606					GO:0009311;GO:0006487;GO:0005783;GO:0005789;GO:0004573	NotFound
10562000	14215000	A0A3B3IRL5	Inosine-5'-monophosphate dehydrogenase	RecName: Full=Inosine-5'-monophosphate dehydrogenase {ECO:0000256|RuleBase:RU003928}; EC=1.1.1.205 {ECO:0000256|RuleBase:RU003928}; Flags: Fragment;	IMPDH1		ENSG00000106348.18		Homo sapiens (Human).						GO:0006177, P:GMP biosynthetic process	GO:0005829, C:cytosol	GO:0003938, F:IMP dehydrogenase activity;GO:0046872, F:metal ion binding	PF00571;PF00478	CBS;IMPDH					9606					GO:0006177;GO:0005829;GO:0003938;GO:0046872	NotFound
13847000	31107000	A0AAQ5BGL0	Cell division cycle 73	SubName: Full=Cell division cycle 73 {ECO:0000313|Ensembl:ENSP00000518953.1};	CDC73		ENSG00000134371.15	Nucleus {ECO:0000256|ARBA:ARBA00004123}.	Homo sapiens (Human).						GO:0006368, P:transcription elongation by RNA polymerase II	GO:0016593, C:Cdc73/Paf1 complex		PF05179;PF16050	CDC73_C;CDC73_N					9606					GO:0006368;GO:0016593	NotFound
184350000	217750000	C9J3L8	Translocon-associated protein subunit alpha	RecName: Full=Translocon-associated protein subunit alpha {ECO:0000256|ARBA:ARBA00020280, ECO:0000256|RuleBase:RU368074}; Short=TRAP-alpha {ECO:0000256|RuleBase:RU368074}; AltName: Full=Signal sequence receptor subunit alpha {ECO:0000256|ARBA:ARBA00031071, ECO:0000256|RuleBase:RU368074};	SSR1		ENSG00000124783.14	Endoplasmic reticulum membrane {ECO:0000256|ARBA:ARBA00004115, ECO:0000256|RuleBase:RU368074}; Single- pass type I membrane protein {ECO:0000256|ARBA:ARBA00004115, ECO:0000256|RuleBase:RU368074}. Membrane {ECO:0000256|ARBA:ARBA00004479}; Single-pass type I membrane protein {ECO:0000256|ARBA:ARBA00004479}.	Homo sapiens (Human).							GO:0005789, C:endoplasmic reticulum membrane		PF03896	TRAP_alpha					9606					GO:0005789	NotFound
13754000	23324000	A0A3B3ITS3	Aspartyl-tRNA synthetase 2, mitochondrial	SubName: Full=Aspartyl-tRNA synthetase 2, mitochondrial {ECO:0000313|Ensembl:ENSP00000497874.1};	DARS2	55157	ENSG00000117593.12		Homo sapiens (Human).						GO:0006418, P:tRNA aminoacylation for protein translation	GO:0005739, C:mitochondrion;GO:0005654, C:nucleoplasm	GO:0004812, F:aminoacyl-tRNA ligase activity;GO:0005524, F:ATP binding;GO:0003676, F:nucleic acid binding	PF02938;PF00152;PF01336	GAD;tRNA-synt_2;tRNA_anti-codon					9606					GO:0006418;GO:0005739;GO:0005654;GO:0004812;GO:0005524;GO:0003676	NotFound
0	9615100	A0A3B3IS04	Collagen type IV alpha 2 chain	SubName: Full=Collagen type IV alpha 2 chain {ECO:0000313|Ensembl:ENSP00000497015.2};	COL4A2		ENSG00000134871.20		Homo sapiens (Human).									PF01391	Collagen					9606						NotFound
59667000	44447000	A0A3B3IS06	Treacle ribosome biogenesis factor 1	SubName: Full=Treacle ribosome biogenesis factor 1 {ECO:0000313|Ensembl:ENSP00000497075.1}; Flags: Fragment;	TCOF1		ENSG00000070814.22		Homo sapiens (Human).							GO:0005829, C:cytosol;GO:0001650, C:fibrillar center;GO:0005654, C:nucleoplasm		PF03546	Treacle					9606					GO:0005829;GO:0001650;GO:0005654	NotFound
6242600	17330000	E9PKB5	Protein phosphatase 1A	RecName: Full=Protein phosphatase 1A {ECO:0000256|ARBA:ARBA00040766}; AltName: Full=Protein phosphatase 2C isoform alpha {ECO:0000256|ARBA:ARBA00041227}; Flags: Fragment;	PPM1A		ENSG00000100614.18	Nucleus {ECO:0000256|ARBA:ARBA00004123}.	Homo sapiens (Human).							GO:0005829, C:cytosol;GO:0005886, C:plasma membrane	GO:0046872, F:metal ion binding;GO:0004722, F:protein serine/threonine phosphatase activity	PF00481	PP2C					9606					GO:0005829;GO:0005886;GO:0046872;GO:0004722	NotFound
0	6522900	A0A3B3IS62	Alpha-1,3-glucosyltransferase	RecName: Full=Alpha-1,3-glucosyltransferase {ECO:0000256|RuleBase:RU363110}; EC=2.4.1.- {ECO:0000256|RuleBase:RU363110};	ALG6		ENSG00000088035.18	Endoplasmic reticulum membrane {ECO:0000256|ARBA:ARBA00004477, ECO:0000256|RuleBase:RU363110}; Multi- pass membrane protein {ECO:0000256|ARBA:ARBA00004477, ECO:0000256|RuleBase:RU363110}. Membrane {ECO:0000256|ARBA:ARBA00004141}; Multi-pass membrane protein {ECO:0000256|ARBA:ARBA00004141}.	Homo sapiens (Human).						GO:0006486, P:protein glycosylation	GO:0005789, C:endoplasmic reticulum membrane	GO:0042281, F:dolichyl pyrophosphate Man9GlcNAc2 alpha-1,3-glucosyltransferase activity	PF03155	Alg6_Alg8					9606					GO:0006486;GO:0005789;GO:0042281	NotFound
23579000	19068000	A0AAQ5BH52	RB transcriptional corepressor 1	SubName: Full=RB transcriptional corepressor 1 {ECO:0000313|Ensembl:ENSP00000519161.1};	RB1		ENSG00000139687.17	Nucleus {ECO:0000256|ARBA:ARBA00004123}.	Homo sapiens (Human).						GO:0006325, P:chromatin organization;GO:0051726, P:regulation of cell cycle;GO:0006357, P:regulation of transcription by RNA polymerase II	GO:0005634, C:nucleus		PF11934;PF01858;PF01857;PF08934	DUF3452;RB_A;RB_B;Rb_C					9606					GO:0006325;GO:0051726;GO:0006357;GO:0005634	NotFound
83692000	39426000	B4DKB2	Endothelin-converting enzyme 1	RecName: Full=Endothelin-converting enzyme 1 {ECO:0000256|ARBA:ARBA00018448}; EC=3.4.24.71 {ECO:0000256|ARBA:ARBA00012316};	ECE1		ENSG00000117298.16	Cell membrane {ECO:0000256|ARBA:ARBA00004401}; Single-pass type II membrane protein {ECO:0000256|ARBA:ARBA00004401}.	Homo sapiens (Human).						GO:0006508, P:proteolysis	GO:0005886, C:plasma membrane	GO:0046872, F:metal ion binding;GO:0004222, F:metalloendopeptidase activity	PF01431;PF05649	Peptidase_M13;Peptidase_M13_N					9606					GO:0006508;GO:0005886;GO:0046872;GO:0004222	NotFound
79866000	44756000	A0A7I2V2P6	Insulin degrading enzyme	SubName: Full=Insulin degrading enzyme {ECO:0000313|Ensembl:ENSP00000503025.1};	IDE	3416	ENSG00000119912.18		Homo sapiens (Human).						GO:0006508, P:proteolysis	GO:0005739, C:mitochondrion	GO:0046872, F:metal ion binding;GO:0004222, F:metalloendopeptidase activity	PF00675;PF05193;PF16187;PF22456	Peptidase_M16;Peptidase_M16_C;Peptidase_M16_M;PqqF-like_C_4					9606					GO:0006508;GO:0005739;GO:0046872;GO:0004222	NotFound
53145000	32551000	E9PG39	Acylglycerol kinase, mitochondrial	RecName: Full=Acylglycerol kinase, mitochondrial {ECO:0000256|ARBA:ARBA00026142}; EC=2.7.1.107 {ECO:0000256|ARBA:ARBA00012133}; EC=2.7.1.138 {ECO:0000256|ARBA:ARBA00026096}; EC=2.7.1.94 {ECO:0000256|ARBA:ARBA00026098}; AltName: Full=Multiple substrate lipid kinase {ECO:0000256|ARBA:ARBA00030553};	AGK		ENSG00000006530.18	Mitochondrion inner membrane {ECO:0000256|ARBA:ARBA00004637}; Peripheral membrane protein {ECO:0000256|ARBA:ARBA00004637}. Mitochondrion intermembrane space {ECO:0000256|ARBA:ARBA00004569}.	Homo sapiens (Human).						GO:0046486, P:glycerolipid metabolic process	GO:0005743, C:mitochondrial inner membrane;GO:0005758, C:mitochondrial intermembrane space	GO:0016301, F:kinase activity	PF19712;PF00781	AGK_C;DAGK_cat					9606					GO:0046486;GO:0005743;GO:0005758;GO:0016301	NotFound
42006000	26616000	A0A3B3IT54	Chromosome 8 open reading frame 33	SubName: Full=Chromosome 8 open reading frame 33 {ECO:0000313|Ensembl:ENSP00000497608.1};	C8orf33		ENSG00000182307.14		Homo sapiens (Human).									PF15393	DUF4615					9606						NotFound
9822800	8680600	A0A3B3ITA2	CAP-Gly domain containing linker protein 1	SubName: Full=CAP-Gly domain containing linker protein 1 {ECO:0000313|Ensembl:ENSP00000497665.1}; Flags: Fragment;	CLIP1		ENSG00000130779.22	Cytoplasm, cytoskeleton {ECO:0000256|ARBA:ARBA00004245}.	Homo sapiens (Human).							GO:0005737, C:cytoplasm;GO:0005874, C:microtubule		PF16641	CLIP1_ZNF					9606					GO:0005737;GO:0005874	NotFound
3306400	5481100	A0A3B3ITD8	Nucleoporin 98 and 96 precursor	SubName: Full=Nucleoporin 98 and 96 precursor {ECO:0000313|Ensembl:ENSP00000497709.1};	NUP98		ENSG00000110713.18	Nucleus, nuclear pore complex {ECO:0000256|ARBA:ARBA00004567}.	Homo sapiens (Human).						GO:0051028, P:mRNA transport;GO:0015031, P:protein transport	GO:0005643, C:nuclear pore	GO:0017056, F:structural constituent of nuclear pore	PF04096;PF21240	Nucleoporin2;Nup98_GLEBS					9606					GO:0051028;GO:0015031;GO:0005643;GO:0017056	NotFound
161470000	222670000	A0A3B3ITK7	Phosphoglucomutase-1	RecName: Full=Phosphoglucomutase-1 {ECO:0000256|ARBA:ARBA00040178}; EC=5.4.2.2 {ECO:0000256|ARBA:ARBA00012728}; AltName: Full=Glucose phosphomutase 1 {ECO:0000256|ARBA:ARBA00043051};	PGM1		ENSG00000079739.17	Cytoplasm {ECO:0000256|ARBA:ARBA00004496}.	Homo sapiens (Human).						GO:0005975, P:carbohydrate metabolic process	GO:0005737, C:cytoplasm	GO:0000287, F:magnesium ion binding;GO:0004614, F:phosphoglucomutase activity	PF02878;PF02879;PF02880	PGM_PMM_I;PGM_PMM_II;PGM_PMM_III					9606					GO:0005975;GO:0005737;GO:0000287;GO:0004614	NotFound
22280000	227050000	A0A3B3ITT5	60S ribosomal protein L29	RecName: Full=60S ribosomal protein L29 {ECO:0000256|RuleBase:RU364026};	RPL29		ENSG00000162244.12		Homo sapiens (Human).						GO:0006412, P:translation	GO:1990904, C:ribonucleoprotein complex;GO:0005840, C:ribosome	GO:0003735, F:structural constituent of ribosome	PF01779	Ribosomal_L29e					9606					GO:0006412;GO:1990904;GO:0005840;GO:0003735	NotFound
67291000	51238000	A0A3B3ITW3	ATP binding cassette subfamily D member 3	SubName: Full=ATP binding cassette subfamily D member 3 {ECO:0000313|Ensembl:ENSP00000497921.2};	ABCD3		ENSG00000117528.14	Membrane {ECO:0000256|ARBA:ARBA00004141}; Multi- pass membrane protein {ECO:0000256|ARBA:ARBA00004141}. Peroxisome membrane {ECO:0000256|ARBA:ARBA00004585}; Multi-pass membrane protein {ECO:0000256|ARBA:ARBA00004585}.	Homo sapiens (Human).						GO:0015910, P:long-chain fatty acid import into peroxisome	GO:0043231, C:intracellular membrane-bounded organelle;GO:0005778, C:peroxisomal membrane;GO:0005777, C:peroxisome	GO:0140359, F:ABC-type transporter activity;GO:0005524, F:ATP binding;GO:0016887, F:ATP hydrolysis activity;GO:0005324, F:long-chain fatty acid transporter activity	PF06472;PF00005	ABC_membrane_2;ABC_tran					9606					GO:0015910;GO:0043231;GO:0005778;GO:0005777;GO:0140359;GO:0005524;GO:0016887;GO:0005324	NotFound
201910000	197140000	A0A8I5KT86	ATP synthase membrane subunit g	SubName: Full=ATP synthase membrane subunit g {ECO:0000313|Ensembl:ENSP00000510436.1};	ATP5MG		ENSG00000167283.9	Mitochondrion membrane {ECO:0000256|ARBA:ARBA00004325}.	Homo sapiens (Human).						GO:0015986, P:proton motive force-driven ATP synthesis	GO:0031966, C:mitochondrial membrane;GO:0005739, C:mitochondrion;GO:0045263, C:proton-transporting ATP synthase complex, coupling factor F(o)	GO:0015078, F:proton transmembrane transporter activity	PF04718	ATP-synt_G					9606					GO:0015986;GO:0031966;GO:0005739;GO:0045263;GO:0015078	NotFound
376320000	361940000	A0A3B3IU45	DNA replication licensing factor MCM4	RecName: Full=DNA replication licensing factor MCM4 {ECO:0000256|RuleBase:RU368062}; EC=3.6.4.12 {ECO:0000256|RuleBase:RU368062};	MCM4		ENSG00000104738.19	Chromosome {ECO:0000256|ARBA:ARBA00004286}. Nucleus {ECO:0000256|ARBA:ARBA00004123}.	Homo sapiens (Human).						GO:0006270, P:DNA replication initiation	GO:0005694, C:chromosome;GO:0042555, C:MCM complex;GO:0005654, C:nucleoplasm	GO:0005524, F:ATP binding;GO:0016887, F:ATP hydrolysis activity;GO:0140849, F:ATP-dependent H2AZ histone chaperone activity;GO:0140665, F:ATP-dependent H3-H4 histone complex chaperone activity;GO:0140584, F:chromatin extrusion motor activity;GO:0061775, F:cohesin loader activity;GO:0003677, F:DNA binding;GO:0003689, F:DNA clamp loader activity;GO:0036121, F:double-stranded DNA helicase activity;G…	PF00493;PF17855;PF14551;PF17207	MCM;MCM_lid;MCM_N;MCM_OB					9606					GO:0006270;GO:0005694;GO:0042555;GO:0005654;GO:0005524;GO:0016887;GO:0140849;GO:0140665;GO:0140584;GO:0061775;GO:0003677;GO:0003689;GO:0036121;GO:0061749;GO:0009378;GO:1990518	NotFound
14888000	15707000	A0A3B3IU46	RNA guanine-N7 methyltransferase-activating subunit-like protein	RecName: Full=RNA guanine-N7 methyltransferase-activating subunit-like protein {ECO:0000305};	RAMACL		ENSG00000235272.3	Nucleus {ECO:0000250|UniProtKB:Q9BTL3}.	Homo sapiens (Human).						GO:0032259, P:methylation;GO:0036031, P:recruitment of mRNA capping enzyme to RNA polymerase II holoenzyme complex;GO:0106005, P:RNA 5'-cap (guanine-N7)-methylation	GO:0005845, C:mRNA cap binding complex;GO:0031533, C:mRNA cap methyltransferase complex	GO:0003723, F:RNA binding	PF15320	RAM					9606					GO:0032259;GO:0036031;GO:0106005;GO:0005845;GO:0031533;GO:0003723	NotFound
60768000	38727000	A0A3B3IU55	Stonin-2	RecName: Full=Stonin-2 {ECO:0000256|PIRNR:PIRNR037099};	STON2	85439	ENSG00000140022.14	Synapse, synaptosome {ECO:0000256|PIRNR:PIRNR037099}. Cytoplasm {ECO:0000256|PIRNR:PIRNR037099}.	Homo sapiens (Human).						GO:0006897, P:endocytosis;GO:0030100, P:regulation of endocytosis	GO:0005829, C:cytosol;GO:0043005, C:neuron projection;GO:0005730, C:nucleolus;GO:0045202, C:synapse		PF00928;PF12016	Adap_comp_sub;Stonin2_N					9606					GO:0006897;GO:0030100;GO:0005829;GO:0043005;GO:0005730;GO:0045202	NotFound
86847000	55028000	A0A3B3IUA2	Ribonucloprotein	RecName: Full=Ribonucloprotein {ECO:0000256|RuleBase:RU366039};	SNU13		ENSG00000100138.15	Nucleus, nucleolus {ECO:0000256|ARBA:ARBA00004604, ECO:0000256|RuleBase:RU366039}.	Homo sapiens (Human).						GO:0042254, P:ribosome biogenesis	GO:0005730, C:nucleolus;GO:1990904, C:ribonucleoprotein complex	GO:0003723, F:RNA binding	PF01248	Ribosomal_L7Ae					9606					GO:0042254;GO:0005730;GO:1990904;GO:0003723	NotFound
137080000	158500000	A0A3B3IUB5	Histocompatibility minor 13	SubName: Full=Histocompatibility minor 13 {ECO:0000313|Ensembl:ENSP00000498170.1};	HM13		ENSG00000101294.18	Membrane {ECO:0000256|ARBA:ARBA00004366}; Multi- pass membrane protein {ECO:0000256|ARBA:ARBA00004366}; Lumenal side {ECO:0000256|ARBA:ARBA00004366}.	Homo sapiens (Human).							GO:0098554, C:cytoplasmic side of endoplasmic reticulum membrane;GO:0005783, C:endoplasmic reticulum;GO:0098553, C:lumenal side of endoplasmic reticulum membrane	GO:0004190, F:aspartic-type endopeptidase activity;GO:0042803, F:protein homodimerization activity	PF04258	Peptidase_A22B					9606					GO:0098554;GO:0005783;GO:0098553;GO:0004190;GO:0042803	NotFound
3184500	0	A0A3B3IUB9	Baculoviral IAP repeat containing 6	SubName: Full=Baculoviral IAP repeat containing 6 {ECO:0000313|Ensembl:ENSP00000498175.1}; Flags: Fragment;	BIRC6		ENSG00000115760.16		Homo sapiens (Human).						GO:0006915, P:apoptotic process;GO:0042981, P:regulation of apoptotic process;GO:0032465, P:regulation of cytokinesis		GO:0004842, F:ubiquitin-protein transferase activity	PF00653;PF12356	BIR;BIRC6					9606					GO:0006915;GO:0042981;GO:0032465;GO:0004842	NotFound
6162000	9003000	A0A6Q8PHD1	Alpha-galactosidase	RecName: Full=Alpha-galactosidase {ECO:0000256|RuleBase:RU361168}; EC=3.2.1.- {ECO:0000256|RuleBase:RU361168};	GLA	2717	ENSG00000102393.15		Homo sapiens (Human).						GO:0005975, P:carbohydrate metabolic process		GO:0004553, F:hydrolase activity, hydrolyzing O-glycosyl compounds	PF16499	Melibiase_2					9606					GO:0005975;GO:0004553	NotFound
9249700	2737600	A0A3B3IUD7	Programmed cell death 11	SubName: Full=Programmed cell death 11 {ECO:0000313|EMBL:EAW49639.1, ECO:0000313|Ensembl:ENSP00000498205.1};	PDCD11	22984	ENSG00000148843.15	Nucleus, nucleolus {ECO:0000256|ARBA:ARBA00004604}.	Homo sapiens (Human).						GO:0006364, P:rRNA processing	GO:0005730, C:nucleolus	GO:0003676, F:nucleic acid binding	PF00575;PF05843	S1;Suf					9606					GO:0006364;GO:0005730;GO:0003676	NotFound
30459000	40969000	E9PLD3	Uncharacterized protein	SubName: Full=Uncharacterized protein {ECO:0000313|Ensembl:ENSP00000435188.1};			ENSG00000255432.1		Homo sapiens (Human).		ENOG502S62W							PF17719	DUF5564					9606						NotFound
0	4761800	A0A494BZT7	Torsin-1A	RecName: Full=Torsin-1A {ECO:0000256|ARBA:ARBA00013611}; AltName: Full=Dystonia 1 protein {ECO:0000256|ARBA:ARBA00033320};	TOR1A		ENSG00000136827.12	Cell projection, growth cone {ECO:0000256|ARBA:ARBA00004624}. Nucleus membrane {ECO:0000256|ARBA:ARBA00004617}; Peripheral membrane protein {ECO:0000256|ARBA:ARBA00004617}. Synapse {ECO:0000256|ARBA:ARBA00034103}.	Homo sapiens (Human).							GO:0005737, C:cytoplasm;GO:0030426, C:growth cone;GO:0043231, C:intracellular membrane-bounded organelle;GO:0031965, C:nuclear membrane;GO:0045202, C:synapse	GO:0005524, F:ATP binding;GO:0016887, F:ATP hydrolysis activity	PF06309	Torsin					9606					GO:0005737;GO:0030426;GO:0043231;GO:0031965;GO:0045202;GO:0005524;GO:0016887	NotFound
0	8333300	H0Y8F2	Transforming acidic coiled-coil containing protein 3	SubName: Full=Transforming acidic coiled-coil containing protein 3 {ECO:0000313|Ensembl:ENSP00000420838.1}; Flags: Fragment;	TACC3		ENSG00000013810.21		Homo sapiens (Human).						GO:0007052, P:mitotic spindle organization									9606					GO:0007052	NotFound
6876900	5786000	A0A494C002	Poly(A)-specific ribonuclease PARN	RecName: Full=Poly(A)-specific ribonuclease PARN {ECO:0000256|ARBA:ARBA00015918}; AltName: Full=Polyadenylate-specific ribonuclease {ECO:0000256|ARBA:ARBA00031923};	PARN		ENSG00000140694.18		Homo sapiens (Human).						GO:0016070, P:RNA metabolic process	GO:0005737, C:cytoplasm;GO:0005634, C:nucleus	GO:0046872, F:metal ion binding;GO:0004535, F:poly(A)-specific ribonuclease activity;GO:0003723, F:RNA binding	PF04857	CAF1					9606					GO:0016070;GO:0005737;GO:0005634;GO:0046872;GO:0004535;GO:0003723	NotFound
20807000	3133400	J3KSW8	Myosin phosphatase Rho interacting protein	SubName: Full=Myosin phosphatase Rho interacting protein {ECO:0000313|Ensembl:ENSP00000462688.1}; Flags: Fragment;	MPRIP		ENSG00000133030.22		Homo sapiens (Human).							GO:0015629, C:actin cytoskeleton;GO:0005829, C:cytosol		PF00169	PH					9606					GO:0015629;GO:0005829	NotFound
25736000	20132000	H0Y4T6	peptidylprolyl isomerase	RecName: Full=peptidylprolyl isomerase {ECO:0000256|ARBA:ARBA00013194}; EC=5.2.1.8 {ECO:0000256|ARBA:ARBA00013194};	PIN4		ENSG00000102309.15		Homo sapiens (Human).						GO:0006364, P:rRNA processing		GO:0003677, F:DNA binding;GO:0140839, F:RNA polymerase II CTD heptapeptide repeat P3 isomerase activity;GO:0140840, F:RNA polymerase II CTD heptapeptide repeat P6 isomerase activity							9606					GO:0006364;GO:0003677;GO:0140839;GO:0140840	NotFound
175960000	126940000	H0Y993	DEK oncogene (DNA binding), isoform CRA_b	SubName: Full=DEK oncogene (DNA binding), isoform CRA_b {ECO:0000313|EMBL:EAW55403.1}; SubName: Full=DEK proto-oncogene {ECO:0000313|Ensembl:ENSP00000423427.2};	DEK		ENSG00000124795.17		Homo sapiens (Human).						GO:0006325, P:chromatin organization	GO:0005654, C:nucleoplasm	GO:0003677, F:DNA binding	PF08766	DEK_C					9606					GO:0006325;GO:0005654;GO:0003677	NotFound
9199300	0	F2Z2W6	High mobility group nucleosome binding domain 1	SubName: Full=High mobility group nucleosome binding domain 1 {ECO:0000313|Ensembl:ENSP00000395787.1};	HMGN1		ENSG00000205581.11	Nucleus {ECO:0000256|ARBA:ARBA00004123}.	Homo sapiens (Human).							GO:0000785, C:chromatin;GO:0005634, C:nucleus	GO:0031492, F:nucleosomal DNA binding	PF01101	HMG14_17					9606					GO:0000785;GO:0005634;GO:0031492	NotFound
7141800	14908000	A0A494C050	NFKB activating protein	SubName: Full=NFKB activating protein {ECO:0000313|Ensembl:ENSP00000498376.1}; Flags: Fragment;	NKAP		ENSG00000101882.10		Homo sapiens (Human).							GO:0005829, C:cytosol;GO:0005654, C:nucleoplasm	GO:0003682, F:chromatin binding	PF15692;PF06047	NKAP;Nkap_C					9606					GO:0005829;GO:0005654;GO:0003682	NotFound
13140000	43699000	A0A494C0Q8	Uroporphyrinogen decarboxylase	RecName: Full=Uroporphyrinogen decarboxylase {ECO:0000256|ARBA:ARBA00014308}; EC=4.1.1.37 {ECO:0000256|ARBA:ARBA00012288};	UROD		ENSG00000126088.14		Homo sapiens (Human).						GO:0006782, P:protoporphyrinogen IX biosynthetic process	GO:0005829, C:cytosol;GO:0005654, C:nucleoplasm	GO:0004853, F:uroporphyrinogen decarboxylase activity	PF01208	URO-D					9606					GO:0006782;GO:0005829;GO:0005654;GO:0004853	NotFound
11116000	13433000	A0A494C0A6	Uncharacterized protein	SubName: Full=Uncharacterized protein {ECO:0000313|Ensembl:ENSP00000498456.1};			ENSG00000286239.1		Homo sapiens (Human).									PF00400	WD40					9606						NotFound
14381000	32770000	J3KS23	Core-binding factor subunit beta	SubName: Full=Core-binding factor subunit beta {ECO:0000313|Ensembl:ENSP00000462273.1};	CBFB		ENSG00000067955.15	Nucleus {ECO:0000256|ARBA:ARBA00004123}.	Homo sapiens (Human).							GO:0005634, C:nucleus	GO:0003713, F:transcription coactivator activity	PF02312	CBF_beta					9606					GO:0005634;GO:0003713	CBF
12222000	18676000	A0A494C0B4	RAD23 homolog A, nucleotide excision repair protein	SubName: Full=RAD23 homolog A, nucleotide excision repair protein {ECO:0000313|Ensembl:ENSP00000498473.1};	RAD23A		ENSG00000179262.10	Nucleus {ECO:0000256|ARBA:ARBA00004123}.	Homo sapiens (Human).						GO:0006289, P:nucleotide-excision repair;GO:0043161, P:proteasome-mediated ubiquitin-dependent protein catabolic process;GO:0032434, P:regulation of proteasomal ubiquitin-dependent protein catabolic process	GO:0005634, C:nucleus;GO:0000502, C:proteasome complex	GO:0003684, F:damaged DNA binding	PF00627;PF00240;PF09280	UBA;ubiquitin;XPC-binding					9606					GO:0006289;GO:0043161;GO:0032434;GO:0005634;GO:0000502;GO:0003684	NotFound
84820000	80164000	A0A8V8TQW9	DNA mismatch repair protein	RecName: Full=DNA mismatch repair protein {ECO:0000256|PIRNR:PIRNR037677};	MSH6		ENSG00000116062.19		Homo sapiens (Human).						GO:0006298, P:mismatch repair		GO:0005524, F:ATP binding;GO:0140664, F:ATP-dependent DNA damage sensor activity;GO:0030983, F:mismatched DNA binding	PF01624;PF05188;PF05192;PF05190;PF00488;PF00855	MutS_I;MutS_II;MutS_III;MutS_IV;MutS_V;PWWP					9606					GO:0006298;GO:0005524;GO:0140664;GO:0030983	NotFound
5060700	10665000	A0A494C1B8	Tripeptidyl-peptidase 2	RecName: Full=Tripeptidyl-peptidase 2 {ECO:0000256|ARBA:ARBA00020244}; EC=3.4.14.10 {ECO:0000256|ARBA:ARBA00012462}; AltName: Full=Tripeptidyl aminopeptidase {ECO:0000256|ARBA:ARBA00032232};	TPP2		ENSG00000134900.13		Homo sapiens (Human).						GO:0006508, P:proteolysis	GO:0005829, C:cytosol;GO:0016604, C:nuclear body;GO:0005654, C:nucleoplasm	GO:0004177, F:aminopeptidase activity;GO:0004252, F:serine-type endopeptidase activity;GO:0008240, F:tripeptidyl-peptidase activity	PF00082;PF12580;PF12583;PF21316;PF21223	Peptidase_S8;TPPII;TPPII_C;TPPII_GBD;TPPII_Ig-like-1					9606					GO:0006508;GO:0005829;GO:0016604;GO:0005654;GO:0004177;GO:0004252;GO:0008240	NotFound
40998000	68832000	K7EK42	Tubulin folding cofactor B	SubName: Full=Tubulin folding cofactor B {ECO:0000313|Ensembl:ENSP00000465447.1};	TBCB		ENSG00000105254.12	Cytoplasm {ECO:0000256|ARBA:ARBA00004496}.	Homo sapiens (Human).						GO:0007023, P:post-chaperonin tubulin folding pathway;GO:0007021, P:tubulin complex assembly	GO:0005829, C:cytosol	GO:0043014, F:alpha-tubulin binding	PF14560	Ubiquitin_2					9606					GO:0007023;GO:0007021;GO:0005829;GO:0043014	NotFound
38384000	28948000	A0A494C128	Nucleolar protein 56	RecName: Full=Nucleolar protein 56 {ECO:0000256|ARBA:ARBA00040742}; AltName: Full=Nucleolar protein 5A {ECO:0000256|ARBA:ARBA00041388};	NOP56		ENSG00000101361.17	Nucleus, nucleolus {ECO:0000256|ARBA:ARBA00004604}. Nucleus, nucleoplasm {ECO:0000256|ARBA:ARBA00004642}.	Homo sapiens (Human).						GO:0042254, P:ribosome biogenesis	GO:0031428, C:box C/D methylation guide snoRNP complex;GO:0005730, C:nucleolus;GO:0005654, C:nucleoplasm;GO:0032040, C:small-subunit processome	GO:0030515, F:snoRNA binding	PF01798;PF08156	Nop;NOP5NT					9606					GO:0042254;GO:0031428;GO:0005730;GO:0005654;GO:0032040;GO:0030515	NotFound
54392000	40427000	A0A8V8TLP2	Xaa-Pro dipeptidase	RecName: Full=Xaa-Pro dipeptidase {ECO:0000256|ARBA:ARBA00044141}; EC=3.4.13.9 {ECO:0000256|ARBA:ARBA00044051}; AltName: Full=Imidodipeptidase {ECO:0000256|ARBA:ARBA00044351}; AltName: Full=Peptidase D {ECO:0000256|ARBA:ARBA00044252}; AltName: Full=Proline dipeptidase {ECO:0000256|ARBA:ARBA00044284}; Flags: Fragment;	PEPD		ENSG00000124299.16		Homo sapiens (Human).								GO:0016805, F:dipeptidase activity;GO:0030145, F:manganese ion binding;GO:0070006, F:metalloaminopeptidase activity	PF05195;PF00557	AMP_N;Peptidase_M24					9606					GO:0016805;GO:0030145;GO:0070006	NotFound
0	386320000	C9J0D1	Histone H2A	RecName: Full=Histone H2A {ECO:0000256|RuleBase:RU003767};	H2AZ2		ENSG00000105968.19	Chromosome {ECO:0000256|ARBA:ARBA00004286}. Nucleus {ECO:0000256|ARBA:ARBA00004123, ECO:0000256|RuleBase:RU003767}.	Homo sapiens (Human).							GO:0000786, C:nucleosome;GO:0005634, C:nucleus	GO:0003677, F:DNA binding;GO:0046982, F:protein heterodimerization activity;GO:0030527, F:structural constituent of chromatin	PF00125	Histone					9606					GO:0000786;GO:0005634;GO:0003677;GO:0046982;GO:0030527	NotFound
164660000	112340000	A8MXB9	Sulfatase modifying factor 2	SubName: Full=Sulfatase modifying factor 2 {ECO:0000313|Ensembl:ENSP00000378824.3};	SUMF2	25870	ENSG00000129103.19	Endoplasmic reticulum lumen {ECO:0000256|ARBA:ARBA00004319}.	Homo sapiens (Human).							GO:0005788, C:endoplasmic reticulum lumen		PF03781	FGE-sulfatase					9606					GO:0005788	NotFound
23717000	29813000	A0A8Q3SHZ4	Nucleoporin 214	SubName: Full=Nucleoporin 214 {ECO:0000313|Ensembl:ENSP00000511964.1};	NUP214		ENSG00000126883.19		Homo sapiens (Human).															9606						NotFound
3626900	0	A0A7P0TB83	DnaJ heat shock protein family (Hsp40) member C10	SubName: Full=DnaJ heat shock protein family (Hsp40) member C10 {ECO:0000313|Ensembl:ENSP00000506526.1};	DNAJC10		ENSG00000077232.19		Homo sapiens (Human).									PF00226;PF00085	DnaJ;Thioredoxin					9606						NotFound
0	22008000	C9J8U1	Sperm antigen with calponin homology and coiled-coil domains 1 like	SubName: Full=Sperm antigen with calponin homology and coiled-coil domains 1 like {ECO:0000313|Ensembl:ENSP00000405671.1}; Flags: Fragment;	SPECC1L		ENSG00000100014.20		Homo sapiens (Human).															9606						NotFound
99414000	111390000	A0A8I5KVB5	General transcription factor IIi	SubName: Full=General transcription factor IIi {ECO:0000313|Ensembl:ENSP00000509776.1};	GTF2I		ENSG00000263001.8	Nucleus {ECO:0000256|ARBA:ARBA00004123}.	Homo sapiens (Human).						GO:0006366, P:transcription by RNA polymerase II	GO:0005634, C:nucleus	GO:0003677, F:DNA binding	PF04218;PF02946;PF03221	CENP-B_N;GTF2I;HTH_Tnp_Tc5					9606					GO:0006366;GO:0005634;GO:0003677	GTF2I
85382000	111710000	Q14739	Delta(14)-sterol reductase LBR	RecName: Full=Delta(14)-sterol reductase LBR; Short=Delta-14-SR; EC=1.3.1.70 {ECO:0000269|PubMed:12618959, ECO:0000269|PubMed:9630650}; AltName: Full=3-beta-hydroxysterol Delta (14)-reductase {ECO:0000303|PubMed:16784888}; AltName: Full=C-14 sterol reductase; Short=C14SR; AltName: Full=Integral nuclear envelope inner membrane protein {ECO:0000303|PubMed:10828963}; AltName: Full=LMN2R; AltName: Fu…	LBR	3930	ENSG00000143815.15	Nucleus inner membrane {ECO:0000269|PubMed:32694168, ECO:0000269|PubMed:8157662}; Multi-pass membrane protein {ECO:0000255}. Endoplasmic reticulum membrane {ECO:0000269|PubMed:21327084}. Cytoplasm {ECO:0000269|PubMed:21327084}. Nucleus {ECO:0000269|PubMed:21327084}. Note=Nucleus; nuclear rim. {ECO:0000269|PubMed:21327084}.	Homo sapiens (Human).	9606.ENSP00000339883	KOG1435	R-HSA-191273;R-HSA-2995383;R-HSA-8980692;R-HSA-9013106;R-HSA-9013148;R-HSA-9013149;R-HSA-9013404;R-HSA-9013405;R-HSA-9013408;R-HSA-9013423;R-HSA-9022692	Cholesterol biosynthesis;Initiation of Nuclear Envelope (NE) Reformation;RHOA GTPase cycle;RHOC GTPase cycle;CDC42 GTPase cycle;RAC1 GTPase cycle;RAC2 GTPase cycle;RHOD GTPase cycle;RHOG GTPase cycle;RAC3 GTPase cycle;Regulation of MECP2 expression and activity	hsa:3930	GO:0006695, P:cholesterol biosynthetic process;GO:0030223, P:neutrophil differentiation	GO:0005737, C:cytoplasm;GO:0005789, C:endoplasmic reticulum membrane;GO:0016020, C:membrane;GO:0005635, C:nuclear envelope;GO:0005637, C:nuclear inner membrane;GO:0031965, C:nuclear membrane;GO:0005634, C:nucleus	GO:0070087, F:chromo shadow domain binding;GO:0050613, F:delta14-sterol reductase activity;GO:0003677, F:DNA binding;GO:0005521, F:lamin binding;GO:0070402, F:NADPH binding;GO:0003723, F:RNA binding	PF01222;PF09465	ERG4_ERG24;LBR_tudor	K19532	Delta14-sterol reductase (lamin-B receptor) [EC:1.3.1.70]	hsa00100;hsa01100	Steroid biosynthesis;Metabolic pathways	9606	1;1	Metabolism;Metabolism	1_3;1_0	Lipid metabolism;Global and overview maps	GO:0006695;GO:0030223;GO:0005737;GO:0005789;GO:0016020;GO:0005635;GO:0005637;GO:0031965;GO:0005634;GO:0070087;GO:0050613;GO:0003677;GO:0005521;GO:0070402;GO:0003723	NotFound
76626000	90702000	P26885	Peptidyl-prolyl cis-trans isomerase FKBP2	RecName: Full=Peptidyl-prolyl cis-trans isomerase FKBP2; Short=PPIase FKBP2; EC=5.2.1.8; AltName: Full=13 kDa FK506-binding protein; Short=13 kDa FKBP; Short=FKBP-13; AltName: Full=FK506-binding protein 2; Short=FKBP-2; AltName: Full=Immunophilin FKBP13; AltName: Full=Rotamase; Flags: Precursor;	FKBP2	2286	ENSG00000173486.14	Endoplasmic reticulum membrane {ECO:0000305}; Peripheral membrane protein {ECO:0000305}.	Homo sapiens (Human).	9606.ENSP00000378046	KOG0549			hsa:2286	GO:0061077, P:chaperone-mediated protein folding;GO:0000413, P:protein peptidyl-prolyl isomerization	GO:0005783, C:endoplasmic reticulum;GO:0005789, C:endoplasmic reticulum membrane	GO:0005528, F:FK506 binding;GO:0003755, F:peptidyl-prolyl cis-trans isomerase activity	PF00254	FKBP_C	K09569	FK506-binding protein 2 [EC:5.2.1.8]			9606					GO:0061077;GO:0000413;GO:0005783;GO:0005789;GO:0005528;GO:0003755	NotFound
52665000	95658000	O95394	Phosphoacetylglucosamine mutase	RecName: Full=Phosphoacetylglucosamine mutase {ECO:0000305}; Short=PAGM; EC=5.4.2.3 {ECO:0000269|PubMed:24589341, ECO:0000269|PubMed:24698316, ECO:0000269|PubMed:24931394}; AltName: Full=Acetylglucosamine phosphomutase {ECO:0000305}; AltName: Full=N-acetylglucosamine-phosphate mutase {ECO:0000303|PubMed:10721701}; AltName: Full=Phosphoglucomutase-3 {ECO:0000312|HGNC:HGNC:8907}; Short=PGM 3;	PGM3	5238	ENSG00000013375.17. [O95394-4]		Homo sapiens (Human).	9606.ENSP00000425809	KOG2537	R-HSA-446210	Synthesis of UDP-N-acetyl-glucosamine	hsa:5238	GO:0005975, P:carbohydrate metabolic process;GO:0006041, P:glucosamine metabolic process;GO:0030097, P:hemopoiesis;GO:0006487, P:protein N-linked glycosylation;GO:0006493, P:protein O-linked glycosylation;GO:0007283, P:spermatogenesis;GO:0006048, P:UDP-N-acetylglucosamine biosynthetic process	GO:0005829, C:cytosol	GO:0000287, F:magnesium ion binding;GO:0004610, F:phosphoacetylglucosamine mutase activity	PF02878;PF00408	PGM_PMM_I;PGM_PMM_IV	K01836	phosphoacetylglucosamine mutase [EC:5.4.2.3]	hsa00520;hsa01100;hsa01250	Amino sugar and nucleotide sugar metabolism;Metabolic pathways;Biosynthesis of nucleotide sugars	9606	1;1;1	Metabolism;Metabolism;Metabolism	1_1;1_0;1_0	Carbohydrate metabolism;Global and overview maps;Global and overview maps	GO:0005975;GO:0006041;GO:0030097;GO:0006487;GO:0006493;GO:0007283;GO:0006048;GO:0005829;GO:0000287;GO:0004610	NotFound
10253000	7790700	C9J9P1	Protein kinase C delta	SubName: Full=Protein kinase C delta {ECO:0000313|Ensembl:ENSP00000418106.1}; Flags: Fragment;	PRKCD		ENSG00000163932.16		Homo sapiens (Human).							GO:0005829, C:cytosol		PF21494	PKC_C2					9606					GO:0005829	NotFound
91377000	78821000	A0A499FI31	Spliceosome associated factor 3, U4/U6 recycling protein	SubName: Full=Spliceosome associated factor 3, U4/U6 recycling protein {ECO:0000313|Ensembl:ENSP00000228284.4};	SART3		ENSG00000075856.12		Homo sapiens (Human).						GO:0006396, P:RNA processing	GO:0005654, C:nucleoplasm	GO:0003723, F:RNA binding	PF16605;PF05391;PF00076	LSM_int_assoc;Lsm_interact;RRM_1					9606					GO:0006396;GO:0005654;GO:0003723	NotFound
58866000	13951000	A0A499FIX8	Extended synaptotagmin 2	SubName: Full=Extended synaptotagmin 2 {ECO:0000313|Ensembl:ENSP00000251527.6}; SubName: Full=Family with sequence similarity 62 (C2 domain containing) member B, isoform CRA_b {ECO:0000313|EMBL:EAX04591.1};	ESYT2		ENSG00000117868.18	Cell membrane {ECO:0000256|ARBA:ARBA00004202}; Peripheral membrane protein {ECO:0000256|ARBA:ARBA00004202}. Endoplasmic reticulum membrane {ECO:0000256|ARBA:ARBA00004477}; Multi- pass membrane protein {ECO:0000256|ARBA:ARBA00004477}. Membrane {ECO:0000256|ARBA:ARBA00004141}; Multi-pass membrane protein {ECO:0000256|ARBA:ARBA00004141}. Membrane {ECO:0000256|ARBA:ARBA00004170}; Peripheral membrane …	Homo sapiens (Human).						GO:0061817, P:endoplasmic reticulum-plasma membrane tethering;GO:0006869, P:lipid transport	GO:0005829, C:cytosol;GO:0005789, C:endoplasmic reticulum membrane;GO:0005886, C:plasma membrane	GO:0008289, F:lipid binding;GO:0046872, F:metal ion binding	PF00168;PF17047	C2;SMP_LBD					9606					GO:0061817;GO:0006869;GO:0005829;GO:0005789;GO:0005886;GO:0008289;GO:0046872	NotFound
9208600	11035000	A0A7I2YQL3	WD repeat-containing protein 26	RecName: Full=WD repeat-containing protein 26 {ECO:0000256|ARBA:ARBA00040955}; Flags: Fragment;	WDR26		ENSG00000162923.18	Cytoplasm {ECO:0000256|ARBA:ARBA00004496}. Mitochondrion {ECO:0000256|ARBA:ARBA00004173}.	Homo sapiens (Human).							GO:0005829, C:cytosol;GO:0005739, C:mitochondrion;GO:0005654, C:nucleoplasm		PF17814;PF00400	LisH_TPL;WD40					9606					GO:0005829;GO:0005739;GO:0005654	NotFound
84469000	135800000	A0A499FJE1	BolA family member 2B	SubName: Full=BolA family member 2B {ECO:0000313|Ensembl:ENSP00000306752.4};	BOLA2B	552900	ENSG00000169627.9		Homo sapiens (Human).					hsa:654483	GO:0097428, P:protein maturation by iron-sulfur cluster transfer		GO:0051537, F:2 iron, 2 sulfur cluster binding	PF01722	BolA					9606					GO:0097428;GO:0051537	NotFound
125830000	98270000	A0A499FJL1	Prolyl endopeptidase	RecName: Full=Prolyl endopeptidase {ECO:0000256|ARBA:ARBA00016310, ECO:0000256|RuleBase:RU368024}; EC=3.4.21.- {ECO:0000256|RuleBase:RU368024};	PREP		ENSG00000085377.15		Homo sapiens (Human).						GO:0006508, P:proteolysis	GO:0005829, C:cytosol	GO:0004252, F:serine-type endopeptidase activity	PF00326;PF02897	Peptidase_S9;Peptidase_S9_N					9606					GO:0006508;GO:0005829;GO:0004252	NotFound
54654000	96008000	A0A590UJ21	Cullin 1	SubName: Full=Cullin 1 {ECO:0000313|Ensembl:ENSP00000499244.1};	CUL1		ENSG00000055130.18		Homo sapiens (Human).						GO:0010498, P:proteasomal protein catabolic process;GO:0016567, P:protein ubiquitination;GO:0006511, P:ubiquitin-dependent protein catabolic process	GO:0031461, C:cullin-RING ubiquitin ligase complex	GO:0031625, F:ubiquitin protein ligase binding	PF00888;PF10557	Cullin;Cullin_Nedd8					9606					GO:0010498;GO:0016567;GO:0006511;GO:0031461;GO:0031625	NotFound
19344000	5455000	A0A5F9W493	Casein kinase 1 alpha 1	SubName: Full=Casein kinase 1 alpha 1 {ECO:0000313|Ensembl:ENSP00000421689.2}; SubName: Full=Casein kinase 1, alpha 1, isoform CRA_d {ECO:0000313|EMBL:EAW61770.1};	CSNK1A1		ENSG00000113712.19		Homo sapiens (Human).						GO:0016310, P:phosphorylation	GO:0005829, C:cytosol	GO:0005524, F:ATP binding;GO:0004674, F:protein serine/threonine kinase activity	PF00069	Pkinase					9606					GO:0016310;GO:0005829;GO:0005524;GO:0004674	NotFound
44208000	48180000	A0A590UJG2	Microtubule actin crosslinking factor 1	SubName: Full=Microtubule actin crosslinking factor 1 {ECO:0000313|Ensembl:ENSP00000499399.1};	MACF1		ENSG00000127603.32	Cytoplasm, cytoskeleton {ECO:0000256|ARBA:ARBA00004245}.	Homo sapiens (Human).						GO:0045104, P:intermediate filament cytoskeleton organization	GO:0042995, C:cell projection;GO:0005737, C:cytoplasm;GO:0016020, C:membrane;GO:0005874, C:microtubule	GO:0003779, F:actin binding;GO:0005509, F:calcium ion binding;GO:0008017, F:microtubule binding	PF00307;PF13499;PF02187;PF17902;PF00435;PF18373	CH;EF-hand_7;GAS2;SH3_10;Spectrin;Spectrin_like					9606					GO:0045104;GO:0042995;GO:0005737;GO:0016020;GO:0005874;GO:0003779;GO:0005509;GO:0008017	NotFound
613150000	332010000	A0A590UJK4	Serine and arginine rich splicing factor 6	SubName: Full=Serine and arginine rich splicing factor 6 {ECO:0000313|Ensembl:ENSP00000499492.1};	SRSF6		ENSG00000124193.16		Homo sapiens (Human).								GO:0003723, F:RNA binding	PF00076	RRM_1					9606					GO:0003723	NotFound
0	5999700	A0A590UK44	E3 ubiquitin-protein ligase	RecName: Full=E3 ubiquitin-protein ligase {ECO:0000256|PIRNR:PIRNR001569}; EC=2.3.2.26 {ECO:0000256|PIRNR:PIRNR001569};	ITCH		ENSG00000078747.17		Homo sapiens (Human).						GO:0016567, P:protein ubiquitination;GO:0006511, P:ubiquitin-dependent protein catabolic process	GO:0043231, C:intracellular membrane-bounded organelle;GO:0005654, C:nucleoplasm	GO:0061630, F:ubiquitin protein ligase activity	PF00168;PF00632;PF00397	C2;HECT;WW					9606					GO:0016567;GO:0006511;GO:0043231;GO:0005654;GO:0061630	NotFound
101880000	0	C9JBS6	Rap guanine nucleotide exchange factor 5	SubName: Full=Rap guanine nucleotide exchange factor 5 {ECO:0000313|Ensembl:ENSP00000415664.1}; Flags: Fragment;	RAPGEF5		ENSG00000136237.20		Homo sapiens (Human).							GO:0016604, C:nuclear body;GO:0005654, C:nucleoplasm	GO:0005085, F:guanyl-nucleotide exchange factor activity							9606					GO:0016604;GO:0005654;GO:0005085	NotFound
115900000	117570000	A0A590UJS2	Guanine nucleotide-binding protein G(s) subunit alpha	RecName: Full=Guanine nucleotide-binding protein G(s) subunit alpha {ECO:0000256|RuleBase:RU369121}; AltName: Full=Adenylate cyclase-stimulating G alpha protein {ECO:0000256|RuleBase:RU369121};	GNAS		ENSG00000087460.29	Cell membrane {ECO:0000256|ARBA:ARBA00004193}; Lipid-anchor {ECO:0000256|ARBA:ARBA00004193}.	Homo sapiens (Human).						GO:0007186, P:G protein-coupled receptor signaling pathway	GO:0005834, C:heterotrimeric G-protein complex	GO:0031683, F:G-protein beta/gamma-subunit complex binding;GO:0005525, F:GTP binding;GO:0003924, F:GTPase activity;GO:0046872, F:metal ion binding	PF00503	G-alpha					9606					GO:0007186;GO:0005834;GO:0031683;GO:0005525;GO:0003924;GO:0046872	NotFound
12320000	0	A0A590UJS4	Nipped-B protein	RecName: Full=Nipped-B protein {ECO:0000256|RuleBase:RU364107};	NIPBL	25836	ENSG00000164190.19	Nucleus {ECO:0000256|ARBA:ARBA00004123, ECO:0000256|RuleBase:RU364107}.	Homo sapiens (Human).						GO:0009790, P:embryo development;GO:0061780, P:mitotic cohesin loading;GO:0010468, P:regulation of gene expression	GO:0005829, C:cytosol;GO:0043231, C:intracellular membrane-bounded organelle;GO:0005654, C:nucleoplasm	GO:0003682, F:chromatin binding	PF12765;PF12830	Cohesin_HEAT;Nipped-B_C					9606					GO:0009790;GO:0061780;GO:0010468;GO:0005829;GO:0043231;GO:0005654;GO:0003682	NotFound
9264800	7740600	A0A590UJX5	Adenosine monophosphate deaminase 2	SubName: Full=Adenosine monophosphate deaminase 2 {ECO:0000313|Ensembl:ENSP00000499621.2};	AMPD2		ENSG00000116337.20		Homo sapiens (Human).						GO:0032264, P:IMP salvage		GO:0003876, F:AMP deaminase activity	PF19326	AMP_deaminase					9606					GO:0032264;GO:0003876	NotFound
128850000	172280000	A0A590UK93	SUMO1 activating enzyme subunit 1	SubName: Full=SUMO1 activating enzyme subunit 1 {ECO:0000313|Ensembl:ENSP00000499743.1};	SAE1		ENSG00000142230.13		Homo sapiens (Human).						GO:0032446, P:protein modification by small protein conjugation		GO:0008641, F:ubiquitin-like modifier activating enzyme activity	PF00899	ThiF					9606					GO:0032446;GO:0008641	NotFound
14315000	537900000	A0AAG2UY03	Trans-golgi network protein 2	SubName: Full=Trans-golgi network protein 2 {ECO:0000313|Ensembl:ENSP00000518211.1};	TGOLN2		ENSG00000292253.1		Homo sapiens (Human).							GO:0016020, C:membrane		PF17818	KCT2					9606					GO:0016020	NotFound
76432000	70393000	A0A5F9YFS9	Signal peptidase complex subunit 1	RecName: Full=Signal peptidase complex subunit 1 {ECO:0000256|ARBA:ARBA00017059}; AltName: Full=Microsomal signal peptidase 12 kDa subunit {ECO:0000256|ARBA:ARBA00032913};	SPCS1		ENSG00000114902.14	Endoplasmic reticulum membrane {ECO:0000256|ARBA:ARBA00004477}; Multi-pass membrane protein {ECO:0000256|ARBA:ARBA00004477}. Membrane {ECO:0000256|ARBA:ARBA00004141}; Multi-pass membrane protein {ECO:0000256|ARBA:ARBA00004141}.	Homo sapiens (Human).						GO:0006465, P:signal peptide processing	GO:0005787, C:signal peptidase complex	GO:0043022, F:ribosome binding	PF06645	SPC12					9606					GO:0006465;GO:0005787;GO:0043022	NotFound
0	18050000	A0A5F9ZHD4	Acetyl-CoA acetyltransferase, mitochondrial	RecName: Full=Acetyl-CoA acetyltransferase, mitochondrial {ECO:0000256|ARBA:ARBA00039166}; EC=2.3.1.9 {ECO:0000256|ARBA:ARBA00012705}; AltName: Full=Acetoacetyl-CoA thiolase {ECO:0000256|ARBA:ARBA00030755};	ACAT1		ENSG00000075239.15	Mitochondrion {ECO:0000256|ARBA:ARBA00004173}.	Homo sapiens (Human).							GO:0005739, C:mitochondrion	GO:0016747, F:acyltransferase activity, transferring groups other than amino-acyl groups;GO:0046872, F:metal ion binding	PF02803;PF00108	Thiolase_C;Thiolase_N					9606					GO:0005739;GO:0016747;GO:0046872	NotFound
26699000	50995000	A0A5K1VW72	Aldehyde dehydrogenase family 3 member A2	RecName: Full=Aldehyde dehydrogenase family 3 member A2 {ECO:0000256|ARBA:ARBA00039622}; EC=1.2.1.3 {ECO:0000256|ARBA:ARBA00024226}; EC=1.2.1.94 {ECO:0000256|ARBA:ARBA00039117}; AltName: Full=Fatty aldehyde dehydrogenase {ECO:0000256|ARBA:ARBA00042336};	ALDH3A2		ENSG00000072210.19	Endoplasmic reticulum membrane {ECO:0000256|ARBA:ARBA00004131}; Single-pass membrane protein {ECO:0000256|ARBA:ARBA00004131}; Cytoplasmic side {ECO:0000256|ARBA:ARBA00004131}. Microsome membrane {ECO:0000256|ARBA:ARBA00004524}.	Homo sapiens (Human).						GO:0006081, P:aldehyde metabolic process;GO:0006631, P:fatty acid metabolic process	GO:0005789, C:endoplasmic reticulum membrane	GO:0016620, F:oxidoreductase activity, acting on the aldehyde or oxo group of donors, NAD or NADP as acceptor	PF00171	Aldedh					9606					GO:0006081;GO:0006631;GO:0005789;GO:0016620	NotFound
34537000	40832000	A0A9L9PXW9	Phosphatidylinositol-3-phosphatase SAC1	RecName: Full=Phosphatidylinositol-3-phosphatase SAC1 {ECO:0000256|ARBA:ARBA00040795}; EC=3.1.3.64 {ECO:0000256|ARBA:ARBA00013038}; AltName: Full=Phosphatidylinositol-4-phosphate phosphatase {ECO:0000256|ARBA:ARBA00041911}; AltName: Full=Suppressor of actin mutations 1-like protein {ECO:0000256|ARBA:ARBA00041396};	SACM1L		ENSG00000211456.14		Homo sapiens (Human).						GO:0006661, P:phosphatidylinositol biosynthetic process	GO:0016020, C:membrane	GO:0016791, F:phosphatase activity	PF02383	Syja_N					9606					GO:0006661;GO:0016020;GO:0016791	NotFound
170180000	241900000	A0A8Q3SIN5	Rho guanine nucleotide exchange factor 2	RecName: Full=Rho guanine nucleotide exchange factor 2 {ECO:0000256|ARBA:ARBA00017262}; AltName: Full=Guanine nucleotide exchange factor H1 {ECO:0000256|ARBA:ARBA00031760};	ARHGEF2		ENSG00000116584.22	Cell junction, tight junction {ECO:0000256|ARBA:ARBA00004435}. Cytoplasm, cytoskeleton, spindle {ECO:0000256|ARBA:ARBA00004186}. Cytoplasmic vesicle {ECO:0000256|ARBA:ARBA00004541}. Golgi apparatus {ECO:0000256|ARBA:ARBA00004555}.	Homo sapiens (Human).						GO:0030154, P:cell differentiation;GO:0051301, P:cell division;GO:0045087, P:innate immune response;GO:0007399, P:nervous system development	GO:0005923, C:bicellular tight junction;GO:0031410, C:cytoplasmic vesicle;GO:0005794, C:Golgi apparatus;GO:0005819, C:spindle	GO:0005085, F:guanyl-nucleotide exchange factor activity;GO:0046872, F:metal ion binding	PF17838;PF00621	PH_16;RhoGEF					9606					GO:0030154;GO:0051301;GO:0045087;GO:0007399;GO:0005923;GO:0031410;GO:0005794;GO:0005819;GO:0005085;GO:0046872	NotFound
9105700	12018000	A0A5H1ZRR1	Polyglutamine-binding protein 1	RecName: Full=Polyglutamine-binding protein 1 {ECO:0000256|ARBA:ARBA00021117}; AltName: Full=Polyglutamine tract-binding protein 1 {ECO:0000256|ARBA:ARBA00042167}; Flags: Fragment;	PQBP1		ENSG00000102103	Cytoplasmic granule {ECO:0000256|ARBA:ARBA00004463}. Nucleus speckle {ECO:0000256|ARBA:ARBA00004324}.	Homo sapiens (Human).						GO:0045087, P:innate immune response;GO:0006397, P:mRNA processing;GO:0008380, P:RNA splicing	GO:0016607, C:nuclear speck								9606					GO:0045087;GO:0006397;GO:0008380;GO:0016607	NotFound
0	0	A0A5H1ZRS1	Pericentriolar material 1	SubName: Full=Pericentriolar material 1 {ECO:0000313|Ensembl:ENSP00000431099.1};	PCM1		ENSG00000078674.20		Homo sapiens (Human).						GO:0060271, P:cilium assembly;GO:0034454, P:microtubule anchoring at centrosome;GO:0071539, P:protein localization to centrosome	GO:0034451, C:centriolar satellite;GO:0005829, C:cytosol;GO:0031965, C:nuclear membrane;GO:0005654, C:nucleoplasm		PF15717	PCM1_C					9606					GO:0060271;GO:0034454;GO:0071539;GO:0034451;GO:0005829;GO:0031965;GO:0005654	NotFound
11791000	0	A0A5K1VW74	non-specific serine/threonine protein kinase	RecName: Full=non-specific serine/threonine protein kinase {ECO:0000256|ARBA:ARBA00012513}; EC=2.7.11.1 {ECO:0000256|ARBA:ARBA00012513};	AKT3		ENSG00000117020.19		Homo sapiens (Human).						GO:0016310, P:phosphorylation		GO:0005524, F:ATP binding;GO:0106310, F:protein serine kinase activity;GO:0004674, F:protein serine/threonine kinase activity	PF00169;PF00069;PF00433	PH;Pkinase;Pkinase_C					9606					GO:0016310;GO:0005524;GO:0106310;GO:0004674	NotFound
91558000	94963000	A0A7P0T8P8	Cullin 4B	SubName: Full=Cullin 4B {ECO:0000313|Ensembl:ENSP00000505239.1}; Flags: Fragment;	CUL4B		ENSG00000158290.19		Homo sapiens (Human).						GO:0010498, P:proteasomal protein catabolic process;GO:0016567, P:protein ubiquitination;GO:0006511, P:ubiquitin-dependent protein catabolic process	GO:0031461, C:cullin-RING ubiquitin ligase complex	GO:0031625, F:ubiquitin protein ligase binding	PF00888;PF10557	Cullin;Cullin_Nedd8					9606					GO:0010498;GO:0016567;GO:0006511;GO:0031461;GO:0031625	NotFound
141110000	117200000	P42224	Signal transducer and activator of transcription 1-alpha/beta	RecName: Full=Signal transducer and activator of transcription 1-alpha/beta; AltName: Full=Transcription factor ISGF-3 components p91/p84;	STAT1	6772	ENSG00000115415.21. [P42224-1]	Cytoplasm {ECO:0000269|PubMed:15322115, ECO:0000269|PubMed:26479788, ECO:0000269|PubMed:27796300, ECO:0000269|PubMed:28753426}. Nucleus {ECO:0000269|PubMed:15322115, ECO:0000269|PubMed:26479788, ECO:0000269|PubMed:28753426}. Note=Translocated into the nucleus upon tyrosine phosphorylation and dimerization, in response to IFN-gamma and signaling by activated FGFR1, FGFR2, FGFR3 or FGFR4 (PubMed:15…	Homo sapiens (Human).	9606.ENSP00000354394	KOG3667	R-HSA-1059683;R-HSA-1169408;R-HSA-1433557;R-HSA-1839117;R-HSA-186763;R-HSA-2173795;R-HSA-6785807;R-HSA-877300;R-HSA-877312;R-HSA-8854691;R-HSA-8939902;R-HSA-8984722;R-HSA-8985947;R-HSA-9013508;R-HSA-9020956;R-HSA-9020958;R-HSA-909733;R-HSA-912694;R-HSA-9670439;R-HSA-9673767;R-HSA-9673770;R-HSA-9674555;R-HSA-9680350;R-HSA-9705462;R-HSA-9705671;R-HSA-982772	Interleukin-6 signaling. [P42224-1];ISG15 antiviral mechanism;Signaling by SCF-KIT. [P42224-1];Signaling by cytosolic FGFR1 fusion mutants;Downstream signal transduction;Downregulation of SMAD2/3:SMAD4 transcriptional activity. [P42224-1];Interleukin-4 and Interleukin-13 signaling;Interferon gamma signaling. [P42224-1];Regulation of IFNG signaling. [P42224-1];Interleukin-20 family signaling;Regul…	hsa:6772	GO:0008015, P:blood circulation;GO:0032869, P:cellular response to insulin stimulus;GO:0035458, P:cellular response to interferon-beta;GO:0071407, P:cellular response to organic cyclic compound;GO:0071346, P:cellular response to type II interferon;GO:0006952, P:defense response;GO:0051607, P:defense response to virus;GO:0070106, P:interleukin-27-mediated signaling pathway;GO:0038113, P:interleuki…	GO:0030424, C:axon;GO:0000785, C:chromatin;GO:0005737, C:cytoplasm;GO:0005829, C:cytosol;GO:0030425, C:dendrite;GO:0070721, C:ISGF3 complex;GO:0005730, C:nucleolus;GO:0005654, C:nucleoplasm;GO:0005634, C:nucleus;GO:0048471, C:perinuclear region of cytoplasm;GO:0032991, C:protein-containing complex;GO:0090575, C:RNA polymerase II transcription regulator complex	GO:0045296, F:cadherin binding;GO:0031730, F:CCR5 chemokine receptor binding;GO:0003700, F:DNA-binding transcription factor activity;GO:0000981, F:DNA-binding transcription factor activity, RNA polymerase II-specific;GO:0003690, F:double-stranded DNA binding;GO:0019899, F:enzyme binding;GO:0035035, F:histone acetyltransferase binding;GO:0042393, F:histone binding;GO:0042802, F:identical protein b…	PF00017;PF12162;PF01017;PF02864;PF02865	SH2;STAT1_TAZ2bind;STAT_alpha;STAT_bind;STAT_int	K11220	signal transducer and activator of transcription 1	hsa04062;hsa04217;hsa04380;hsa04620;hsa04621;hsa04625;hsa04630;hsa04658;hsa04659;hsa04917;hsa04919;hsa04933;hsa04935;hsa05140;hsa05145;hsa05152;hsa05160;hsa05161;hsa05162;hsa05164;hsa05165;hsa05167;hsa05168;hsa05169;hsa05171;hsa05200;hsa05212;hsa05235;hsa05321	Chemokine signaling pathway;Necroptosis;Osteoclast differentiation;Toll-like receptor signaling pathway;NOD-like receptor signaling pathway;C-type lectin receptor signaling pathway;JAK-STAT signaling pathway;Th1 and Th2 cell differentiation;Th17 cell differentiation;Prolactin signaling pathway;Thyroid hormone signaling pathway;AGE-RAGE signaling pathway in diabetic complications;Growth hormone sy…	9606	5;4;5;5;5;5;3;5;5;5;5;6;5;6;6;6;6;6;6;6;6;6;6;6;6;6;6;6;6	Organismal Systems;Cellular Processes;Organismal Systems;Organismal Systems;Organismal Systems;Organismal Systems;Environmental Information Processing;Organismal Systems;Organismal Systems;Organismal Systems;Organismal Systems;Human Diseases;Organismal Systems;Human Diseases;Human Diseases;Human Diseases;Human Diseases;Human Diseases;Human Diseases;Human Diseases;Human Diseases;Human Diseases;Hum…	5_1;4_2;5_8;5_1;5_1;5_1;3_2;5_1;5_1;5_2;5_2;6_10;5_2;6_5;6_5;6_4;6_3;6_3;6_3;6_3;6_3;6_3;6_3;6_3;6_3;6_1;6_2;6_1;6_6	Immune system;Cell growth and death;Development and regeneration;Immune system;Immune system;Immune system;Signal transduction;Immune system;Immune system;Endocrine system;Endocrine system;Endocrine and metabolic disease;Endocrine system;Infectious disease: parasitic;Infectious disease: parasitic;Infectious disease: bacterial;Infectious disease: viral;Infectious disease: viral;Infectious disease:…	GO:0008015;GO:0032869;GO:0035458;GO:0071407;GO:0071346;GO:0006952;GO:0051607;GO:0070106;GO:0038113;GO:0010742;GO:0072162;GO:0072136;GO:0046725;GO:0016525;GO:0001937;GO:0043124;GO:0003340;GO:0072308;GO:0000122;GO:0002230;GO:0045893;GO:0045648;GO:0032727;GO:0002053;GO:0051770;GO:0048661;GO:0045944;GO:0007259;GO:0042981;GO:0042127;GO:0006357;GO:0061326;GO:0051591;GO:0034097;GO:0042542;GO:0035456;GO:…	STAT
10383000	0	A0A669KB71	TOX high mobility group box family member 4	SubName: Full=TOX high mobility group box family member 4 {ECO:0000313|Ensembl:ENSP00000501149.1};	TOX4		ENSG00000092203.15	Nucleus {ECO:0000256|ARBA:ARBA00004123}.	Homo sapiens (Human).															9606						HMG
22392000	12487000	Q9H2P0	Activity-dependent neuroprotector homeobox protein	RecName: Full=Activity-dependent neuroprotector homeobox protein; AltName: Full=Activity-dependent neuroprotective protein;	ADNP	23394	ENSG00000101126.18	Nucleus {ECO:0000255|PROSITE-ProRule:PRU00108}. Chromosome {ECO:0000250|UniProtKB:Q9Z103}.	Homo sapiens (Human).	9606.ENSP00000379346	ENOG502QSYX			hsa:23394	GO:0032147, P:activation of protein kinase activity;GO:0031668, P:cellular response to extracellular stimulus;GO:0019934, P:cGMP-mediated signaling;GO:0044849, P:estrous cycle;GO:0033484, P:intracellular nitric oxide homeostasis;GO:0010629, P:negative regulation of gene expression;GO:0043524, P:negative regulation of neuron apoptotic process;GO:0032091, P:negative regulation of protein binding;GO…	GO:0030424, C:axon;GO:0000785, C:chromatin;GO:0005737, C:cytoplasm;GO:0030425, C:dendrite;GO:0005615, C:extracellular space;GO:0043025, C:neuronal cell body;GO:0005634, C:nucleus;GO:0090575, C:RNA polymerase II transcription regulator complex	GO:0008013, F:beta-catenin binding;GO:0048487, F:beta-tubulin binding;GO:0003682, F:chromatin binding;GO:0005507, F:copper ion binding;GO:0000981, F:DNA-binding transcription factor activity, RNA polymerase II-specific;GO:0042277, F:peptide binding;GO:0000977, F:RNA polymerase II transcription regulatory region sequence-specific DNA binding	PF19627;PF00046	ADNP_N;Homeodomain	K22591	activity-dependent neuroprotector homeobox protein			9606					GO:0032147;GO:0031668;GO:0019934;GO:0044849;GO:0033484;GO:0010629;GO:0043524;GO:0032091;GO:0001933;GO:0050805;GO:0051402;GO:0030182;GO:0045773;GO:0090263;GO:0010976;GO:0050731;GO:0051965;GO:0010468;GO:0010835;GO:0006357;GO:0009743;GO:0010035;GO:0007614;GO:0030424;GO:0000785;GO:0005737;GO:0030425;GO:0005615;GO:0043025;GO:0005634;GO:0090575;GO:0008013;GO:0048487;GO:0003682;GO:0005507;GO:0000981;GO:…	Homeobox
80148000	40052000	A0A669KBL1	Ubiquitin carboxyl-terminal hydrolase 7	RecName: Full=Ubiquitin carboxyl-terminal hydrolase 7 {ECO:0000256|ARBA:ARBA00021393}; EC=3.4.19.12 {ECO:0000256|ARBA:ARBA00012759}; AltName: Full=Ubiquitin thioesterase 7 {ECO:0000256|ARBA:ARBA00031508}; AltName: Full=Ubiquitin-specific-processing protease 7 {ECO:0000256|ARBA:ARBA00031500};	USP7		ENSG00000187555.17		Homo sapiens (Human).						GO:0006508, P:proteolysis		GO:0004843, F:cysteine-type deubiquitinase activity	PF00917;PF00443;PF14533;PF12436	MATH;UCH;USP7_C2;USP7_ICP0_bdg					9606					GO:0006508;GO:0004843	NotFound
73395000	91836000	Q99615	DnaJ homolog subfamily C member 7	RecName: Full=DnaJ homolog subfamily C member 7; AltName: Full=Tetratricopeptide repeat protein 2; Short=TPR repeat protein 2;	DNAJC7	7266	ENSG00000168259.17. [Q99615-2]	Cytoplasm {ECO:0000269|PubMed:11573955, ECO:0000269|PubMed:12853476}. Nucleus {ECO:0000269|PubMed:11573955}. Cytoplasm, cytoskeleton {ECO:0000250|UniProtKB:Q9QYI3}. Note=Colocalizes with NR1I3 to microtubules. {ECO:0000250|UniProtKB:Q9QYI3}.	Homo sapiens (Human).	9606.ENSP00000406463	KOG0550	R-HSA-3371453	Regulation of HSF1-mediated heat shock response	hsa:7266	GO:0051085, P:chaperone cofactor-dependent protein refolding;GO:0006457, P:protein folding;GO:1900034, P:regulation of cellular response to heat	GO:0005737, C:cytoplasm;GO:0005856, C:cytoskeleton;GO:0005829, C:cytosol;GO:0070062, C:extracellular exosome;GO:0016020, C:membrane;GO:0005654, C:nucleoplasm	GO:0001671, F:ATPase activator activity;GO:0031072, F:heat shock protein binding	PF00226;PF13414;PF13432;PF13181	DnaJ;TPR_11;TPR_16;TPR_8	K09527	DnaJ homolog subfamily C member 7			9606					GO:0051085;GO:0006457;GO:1900034;GO:0005737;GO:0005856;GO:0005829;GO:0070062;GO:0016020;GO:0005654;GO:0001671;GO:0031072	NotFound
90596000	135400000	A0A6I8PIS1	Sorbitol dehydrogenase	RecName: Full=Sorbitol dehydrogenase {ECO:0000256|ARBA:ARBA00026132, ECO:0000256|RuleBase:RU369026}; Short=SDH {ECO:0000256|RuleBase:RU369026}; Short=XDH {ECO:0000256|RuleBase:RU369026}; EC=1.1.1.14 {ECO:0000256|ARBA:ARBA00026109, ECO:0000256|RuleBase:RU369026}; EC=1.1.1.9 {ECO:0000256|ARBA:ARBA00026119, ECO:0000256|RuleBase:RU369026}; AltName: Full=L-iditol 2-dehydrogenase {ECO:0000256|ARBA:ARBA…	SORD		ENSG00000140263.15	Cell projection, cilium, flagellum {ECO:0000256|ARBA:ARBA00004230, ECO:0000256|RuleBase:RU369026}. Mitochondrion membrane {ECO:0000256|RuleBase:RU369026}; Peripheral membrane protein {ECO:0000256|RuleBase:RU369026}. Note=Associated with mitochondria of the midpiece and near the plasma membrane in the principal piece of the flagellum. Also found in the epididymosome, secreted by the epididymal epi…	Homo sapiens (Human).						GO:0006062, P:sorbitol catabolic process	GO:0031966, C:mitochondrial membrane;GO:0031514, C:motile cilium	GO:0003939, F:L-iditol 2-dehydrogenase (NAD+) activity;GO:0008270, F:zinc ion binding	PF08240;PF00107	ADH_N;ADH_zinc_N					9606					GO:0006062;GO:0031966;GO:0031514;GO:0003939;GO:0008270	NotFound
339130000	475890000	A0A6I8PL42	leucine--tRNA ligase	RecName: Full=leucine--tRNA ligase {ECO:0000256|ARBA:ARBA00013164}; EC=6.1.1.4 {ECO:0000256|ARBA:ARBA00013164}; AltName: Full=Leucyl-tRNA synthetase {ECO:0000256|ARBA:ARBA00030520};	LARS1	51520	ENSG00000133706.20		Homo sapiens (Human).						GO:0006429, P:leucyl-tRNA aminoacylation	GO:0005829, C:cytosol;GO:0016604, C:nuclear body	GO:0002161, F:aminoacyl-tRNA editing activity;GO:0005524, F:ATP binding;GO:0004823, F:leucine-tRNA ligase activity	PF08264;PF00133;PF22947	Anticodon_1;tRNA-synt_1;ULD_3					9606					GO:0006429;GO:0005829;GO:0016604;GO:0002161;GO:0005524;GO:0004823	NotFound
0	10472000	A0A6I8PRU6	Dolichyl-diphosphooligosaccharide--protein glycosyltransferase subunit KCP2	RecName: Full=Dolichyl-diphosphooligosaccharide--protein glycosyltransferase subunit KCP2 {ECO:0000256|ARBA:ARBA00020175}; AltName: Full=Keratinocyte-associated protein 2 {ECO:0000256|ARBA:ARBA00049813};	KRTCAP2		ENSG00000163463.13	Membrane {ECO:0000256|ARBA:ARBA00004141}; Multi- pass membrane protein {ECO:0000256|ARBA:ARBA00004141}.	Homo sapiens (Human).							GO:0016020, C:membrane		PF09775	Keratin_assoc					9606					GO:0016020	NotFound
2895400	4738000	A0A6Q8JGY2	G-patch domain containing 11	SubName: Full=G-patch domain containing 11 {ECO:0000313|Ensembl:ENSP00000281932.6};	GPATCH11		ENSG00000152133.17		Homo sapiens (Human).									PF13821	DUF4187					9606						NotFound
110310000	157430000	A0A6I8PTT9	glutamine--fructose-6-phosphate transaminase (isomerizing)	RecName: Full=glutamine--fructose-6-phosphate transaminase (isomerizing) {ECO:0000256|ARBA:ARBA00012916}; EC=2.6.1.16 {ECO:0000256|ARBA:ARBA00012916};	GFPT1		ENSG00000198380.13		Homo sapiens (Human).						GO:1901135, P:carbohydrate derivative metabolic process;GO:0006541, P:glutamine metabolic process		GO:0097367, F:carbohydrate derivative binding;GO:0004360, F:glutamine-fructose-6-phosphate transaminase (isomerizing) activity	PF13522;PF01380	GATase_6;SIS					9606					GO:1901135;GO:0006541;GO:0097367;GO:0004360	NotFound
8396700	13016000	F5H2T0	IkappaB kinase complex-associated protein	RecName: Full=IkappaB kinase complex-associated protein {ECO:0000256|ARBA:ARBA00032958};	ELP1	8518	ENSG00000070061.16	Cytoplasm {ECO:0000256|ARBA:ARBA00004496}.	Homo sapiens (Human).						GO:0002098, P:tRNA wobble uridine modification	GO:0005829, C:cytosol;GO:0033588, C:elongator holoenzyme complex		PF04762	IKI3					9606					GO:0002098;GO:0005829;GO:0033588	NotFound
0	4101700	B4DI28	Polypyrimidine tract binding protein 2	SubName: Full=Polypyrimidine tract binding protein 2 {ECO:0000313|Ensembl:ENSP00000501681.1}; SubName: Full=cDNA FLJ55578, highly similar to Polypyrimidine tract-binding protein 2 {ECO:0000313|EMBL:BAG58340.1};	PTBP2		ENSG00000117569.20		Homo sapiens (Human).						GO:0006397, P:mRNA processing;GO:0043484, P:regulation of RNA splicing	GO:0005634, C:nucleus	GO:0003723, F:RNA binding	PF11835	RRM_8					9606					GO:0006397;GO:0043484;GO:0005634;GO:0003723	NotFound
9940400	10483000	A0A6Q8PHT3	Musashi RNA binding protein 2	SubName: Full=Musashi RNA binding protein 2 {ECO:0000313|Ensembl:ENSP00000502813.1}; Flags: Fragment;	MSI2		ENSG00000153944.12		Homo sapiens (Human).								GO:0003723, F:RNA binding	PF00076	RRM_1					9606					GO:0003723	NotFound
224680000	131740000	A0A6Q8PFC4	Trafficking from ER to golgi regulator	SubName: Full=Trafficking from ER to golgi regulator {ECO:0000313|Ensembl:ENSP00000501745.1};	TFG		ENSG00000114354.15		Homo sapiens (Human).						GO:0048208, P:COPII vesicle coating	GO:0005737, C:cytoplasm	GO:0042802, F:identical protein binding	PF00564	PB1					9606					GO:0048208;GO:0005737;GO:0042802	NotFound
22241000	16849000	A0A6Q8PGH7	Kinesin-like protein	RecName: Full=Kinesin-like protein {ECO:0000256|RuleBase:RU000394}; Flags: Fragment;	KIF2A		ENSG00000068796.19	Cytoplasm, cytoskeleton, microtubule organizing center, centrosome {ECO:0000256|ARBA:ARBA00004300}. Cytoplasm, cytoskeleton, spindle {ECO:0000256|ARBA:ARBA00004186}.	Homo sapiens (Human).						GO:0051301, P:cell division;GO:0007018, P:microtubule-based movement	GO:0005813, C:centrosome;GO:0005737, C:cytoplasm;GO:0005874, C:microtubule;GO:0016604, C:nuclear body;GO:0005730, C:nucleolus;GO:0005654, C:nucleoplasm;GO:0005819, C:spindle	GO:0005524, F:ATP binding;GO:0008017, F:microtubule binding;GO:0003777, F:microtubule motor activity	PF22923;PF00225	KIF2A-like_1st;Kinesin					9606					GO:0051301;GO:0007018;GO:0005813;GO:0005737;GO:0005874;GO:0016604;GO:0005730;GO:0005654;GO:0005819;GO:0005524;GO:0008017;GO:0003777	NotFound
16306000000	18775000000	A0A6Q8PFJ0	Lamin A/C	SubName: Full=Lamin A/C {ECO:0000313|Ensembl:ENSP00000501803.1};	LMNA		ENSG00000160789.24	Nucleus lamina {ECO:0000256|ARBA:ARBA00024186}.	Homo sapiens (Human).							GO:0005882, C:intermediate filament;GO:0005635, C:nuclear envelope;GO:0005652, C:nuclear lamina		PF00038;PF00932	Filament;LTD					9606					GO:0005882;GO:0005635;GO:0005652	NotFound
69247000	89077000	A0A6Q8PHC0	Apoptosis inducing factor mitochondria associated 1	SubName: Full=Apoptosis inducing factor mitochondria associated 1 {ECO:0000313|Ensembl:ENSP00000502669.1};	AIFM1		ENSG00000156709.15	Mitochondrion {ECO:0000256|ARBA:ARBA00004173}.	Homo sapiens (Human).						GO:0006915, P:apoptotic process	GO:0005739, C:mitochondrion	GO:0016491, F:oxidoreductase activity;GO:0046983, F:protein dimerization activity	PF14721;PF07992	AIF_C;Pyr_redox_2					9606					GO:0006915;GO:0005739;GO:0016491;GO:0046983	NotFound
169070000	144240000	A0A6Q8PFU3	Platelet-activating factor acetylhydrolase IB subunit alpha	RecName: Full=Platelet-activating factor acetylhydrolase IB subunit alpha {ECO:0000256|HAMAP-Rule:MF_03141}; AltName: Full=Lissencephaly-1 protein {ECO:0000256|HAMAP-Rule:MF_03141}; Short=LIS-1 {ECO:0000256|HAMAP-Rule:MF_03141}; AltName: Full=PAF acetylhydrolase 45 kDa subunit {ECO:0000256|HAMAP-Rule:MF_03141}; Short=PAF-AH 45 kDa subunit {ECO:0000256|HAMAP-Rule:MF_03141}; AltName: Full=PAF-AH al…	PAFAH1B1	5048	ENSG00000007168.14	Cytoplasm, cytoskeleton {ECO:0000256|HAMAP- Rule:MF_03141}. Cytoplasm, cytoskeleton, microtubule organizing center, centrosome {ECO:0000256|HAMAP-Rule:MF_03141}. Cytoplasm, cytoskeleton, spindle {ECO:0000256|HAMAP-Rule:MF_03141}. Nucleus membrane {ECO:0000256|HAMAP-Rule:MF_03141}. Note=Localizes to the plus end of microtubules and to the centrosome. May localize to the nuclear membrane. Redistrib…	Homo sapiens (Human).						GO:0030154, P:cell differentiation;GO:0051301, P:cell division;GO:0000132, P:establishment of mitotic spindle orientation;GO:0016042, P:lipid catabolic process;GO:0051012, P:microtubule sliding;GO:0007399, P:nervous system development	GO:0005813, C:centrosome;GO:0005737, C:cytoplasm;GO:0005874, C:microtubule;GO:0005875, C:microtubule associated complex;GO:0031965, C:nuclear membrane;GO:0005819, C:spindle	GO:0070840, F:dynein complex binding	PF08513;PF00400	LisH;WD40					9606					GO:0030154;GO:0051301;GO:0000132;GO:0016042;GO:0051012;GO:0007399;GO:0005813;GO:0005737;GO:0005874;GO:0005875;GO:0031965;GO:0005819;GO:0070840	NotFound
756750000	708350000	A0A6Q8PGW4	glycine--tRNA ligase	RecName: Full=glycine--tRNA ligase {ECO:0000256|ARBA:ARBA00012829}; EC=6.1.1.14 {ECO:0000256|ARBA:ARBA00012829}; AltName: Full=Diadenosine tetraphosphate synthetase {ECO:0000256|ARBA:ARBA00030057};	GARS1		ENSG00000106105.15		Homo sapiens (Human).						GO:0006426, P:glycyl-tRNA aminoacylation	GO:0005829, C:cytosol	GO:0005524, F:ATP binding;GO:0004820, F:glycine-tRNA ligase activity	PF03129;PF00587	HGTP_anticodon;tRNA-synt_2b					9606					GO:0006426;GO:0005829;GO:0005524;GO:0004820	NotFound
12491000	3485800	H3BP78	FA complementation group I	SubName: Full=FA complementation group I {ECO:0000313|Ensembl:ENSP00000455189.1}; Flags: Fragment;	FANCI		ENSG00000140525.20		Homo sapiens (Human).						GO:0006281, P:DNA repair	GO:0005829, C:cytosol;GO:0005654, C:nucleoplasm		PF14679;PF14680;PF14675;PF14676;PF14677;PF14678	FANCI_HD1;FANCI_HD2;FANCI_S1;FANCI_S2;FANCI_S3;FANCI_S4					9606					GO:0006281;GO:0005829;GO:0005654	NotFound
0	4010900	A0A994J752	E3 ubiquitin-protein ligase	RecName: Full=E3 ubiquitin-protein ligase {ECO:0000256|RuleBase:RU369009}; EC=2.3.2.26 {ECO:0000256|RuleBase:RU369009};	TRIP12		ENSG00000153827.15		Homo sapiens (Human).						GO:0006511, P:ubiquitin-dependent protein catabolic process		GO:0061630, F:ubiquitin protein ligase activity							9606					GO:0006511;GO:0061630	NotFound
9266100	13155000	A0A7P0TAV2	Methionine synthase	RecName: Full=Methionine synthase {ECO:0000256|ARBA:ARBA00012032, ECO:0000256|PIRNR:PIRNR000381}; EC=2.1.1.13 {ECO:0000256|ARBA:ARBA00012032, ECO:0000256|PIRNR:PIRNR000381}; AltName: Full=5-methyltetrahydrofolate--homocysteine methyltransferase {ECO:0000256|PIRNR:PIRNR000381};	MTR		ENSG00000116984.15	Cytoplasm {ECO:0000256|PIRNR:PIRNR000381}.	Homo sapiens (Human).						GO:0032259, P:methylation;GO:0042558, P:pteridine-containing compound metabolic process	GO:0005829, C:cytosol	GO:0031419, F:cobalamin binding;GO:0008705, F:methionine synthase activity;GO:0008270, F:zinc ion binding	PF02310;PF02607;PF02965;PF00809;PF02574	B12-binding;B12-binding_2;Met_synt_B12;Pterin_bind;S-methyl_trans					9606					GO:0032259;GO:0042558;GO:0005829;GO:0031419;GO:0008705;GO:0008270	NotFound
446000000	632600000	A0A6Q8PGR9	Alanine--tRNA ligase	RecName: Full=Alanine--tRNA ligase {ECO:0000256|ARBA:ARBA00017959}; EC=6.1.1.7 {ECO:0000256|ARBA:ARBA00013168}; AltName: Full=Protein lactyltransferase AARS1 {ECO:0000256|ARBA:ARBA00047209};	AARS1		ENSG00000090861.17		Homo sapiens (Human).						GO:0006419, P:alanyl-tRNA aminoacylation	GO:0005829, C:cytosol;GO:0005634, C:nucleus	GO:0004813, F:alanine-tRNA ligase activity;GO:0005524, F:ATP binding;GO:0000049, F:tRNA binding;GO:0008270, F:zinc ion binding	PF02272;PF01411;PF07973	DHHA1;tRNA-synt_2c;tRNA_SAD					9606					GO:0006419;GO:0005829;GO:0005634;GO:0004813;GO:0005524;GO:0000049;GO:0008270	NotFound
2396600	0	A0A6Q8PH68	Transcription factor 20	SubName: Full=Transcription factor 20 {ECO:0000313|Ensembl:ENSP00000502259.1}; Flags: Fragment;	TCF20		ENSG00000100207.21		Homo sapiens (Human).							GO:0016604, C:nuclear body;GO:0005654, C:nucleoplasm								9606					GO:0016604;GO:0005654	NotFound
422540000	448680000	A0A6Q8PHA5	Histidine--tRNA ligase, cytoplasmic	RecName: Full=Histidine--tRNA ligase, cytoplasmic {ECO:0000256|ARBA:ARBA00015302}; EC=6.1.1.21 {ECO:0000256|ARBA:ARBA00012815}; AltName: Full=Histidyl-tRNA synthetase {ECO:0000256|ARBA:ARBA00030619};	HARS1		ENSG00000170445.16	Cytoplasm {ECO:0000256|ARBA:ARBA00004496}.	Homo sapiens (Human).						GO:0006418, P:tRNA aminoacylation for protein translation	GO:0005737, C:cytoplasm	GO:0005524, F:ATP binding;GO:0004821, F:histidine-tRNA ligase activity	PF03129;PF13393;PF00458	HGTP_anticodon;tRNA-synt_His;WHEP-TRS					9606					GO:0006418;GO:0005737;GO:0005524;GO:0004821	NotFound
0	6051300	A0A7I2S2S9	G protein subunit beta 4	SubName: Full=G protein subunit beta 4 {ECO:0000313|Ensembl:ENSP00000419693.2};	GNB4		ENSG00000114450.11		Homo sapiens (Human).						GO:0007165, P:signal transduction			PF00400	WD40					9606					GO:0007165	NotFound
14085000	19079000	Q92597	Protein NDRG1	RecName: Full=Protein NDRG1; AltName: Full=Differentiation-related gene 1 protein; Short=DRG-1; AltName: Full=N-myc downstream-regulated gene 1 protein; AltName: Full=Nickel-specific induction protein Cap43; AltName: Full=Reducing agents and tunicamycin-responsive protein; Short=RTP; AltName: Full=Rit42;	NDRG1	10397	ENSG00000104419.17. [Q92597-1]	Cytoplasm, cytosol. Cytoplasm, cytoskeleton, microtubule organizing center, centrosome. Nucleus. Cell membrane. Note=Mainly cytoplasmic but differentially localized to other regions. Associates with the plasma membrane in intestinal epithelia and lactating mammary gland. Translocated to the nucleus in a p53/TP53- dependent manner. In prostate epithelium and placental chorion, located in both the …	Homo sapiens (Human).	9606.ENSP00000404854	KOG2931	R-HSA-6803205	TP53 regulates transcription of several additional cell death genes whose specific roles in p53-dependent apoptosis remain uncertain	hsa:10397	GO:0071456, P:cellular response to hypoxia;GO:0030330, P:DNA damage response, signal transduction by p53 class mediator;GO:0045576, P:mast cell activation;GO:0008285, P:negative regulation of cell population proliferation;GO:0032287, P:peripheral nervous system myelin maintenance;GO:0010038, P:response to metal ion;GO:0007165, P:signal transduction	GO:0005912, C:adherens junction;GO:0005813, C:centrosome;GO:0005737, C:cytoplasm;GO:0005829, C:cytosol;GO:0070062, C:extracellular exosome;GO:0005874, C:microtubule;GO:0015630, C:microtubule cytoskeleton;GO:0005634, C:nucleus;GO:0048471, C:perinuclear region of cytoplasm;GO:0005886, C:plasma membrane;GO:0055038, C:recycling endosome membrane	GO:0045296, F:cadherin binding;GO:0043015, F:gamma-tubulin binding;GO:0008017, F:microtubule binding;GO:0031267, F:small GTPase binding	PF03096	Ndr	K18266	protein NDRG1			9606					GO:0071456;GO:0030330;GO:0045576;GO:0008285;GO:0032287;GO:0010038;GO:0007165;GO:0005912;GO:0005813;GO:0005737;GO:0005829;GO:0070062;GO:0005874;GO:0015630;GO:0005634;GO:0048471;GO:0005886;GO:0055038;GO:0045296;GO:0043015;GO:0008017;GO:0031267	NotFound
525730000	438230000	A0A7I2V258	Coatomer subunit beta'	RecName: Full=Coatomer subunit beta' {ECO:0000256|ARBA:ARBA00021083, ECO:0000256|PIRNR:PIRNR005567};	COPB2		ENSG00000184432.11	Cytoplasmic vesicle, COPI-coated vesicle membrane {ECO:0000256|ARBA:ARBA00004347, ECO:0000256|PIRNR:PIRNR005567}; Peripheral membrane protein {ECO:0000256|ARBA:ARBA00004347, ECO:0000256|PIRNR:PIRNR005567}; Cytoplasmic side {ECO:0000256|ARBA:ARBA00004347, ECO:0000256|PIRNR:PIRNR005567}. Golgi apparatus membrane {ECO:0000256|PIRNR:PIRNR005567}; Peripheral membrane protein {ECO:0000256|PIRNR:PIRNR00…	Homo sapiens (Human).						GO:0006886, P:intracellular protein transport;GO:0016192, P:vesicle-mediated transport	GO:0030663, C:COPI-coated vesicle membrane;GO:0000139, C:Golgi membrane;GO:0030117, C:membrane coat	GO:0005198, F:structural molecule activity	PF04053;PF00400	Coatomer_WDAD;WD40					9606					GO:0006886;GO:0016192;GO:0030663;GO:0000139;GO:0030117;GO:0005198	NotFound
115850000	64543000	O14964	Hepatocyte growth factor-regulated tyrosine kinase substrate	RecName: Full=Hepatocyte growth factor-regulated tyrosine kinase substrate; AltName: Full=Hrs {ECO:0000303|PubMed:9407053}; AltName: Full=Protein pp110;	HGS	9146	ENSG00000185359.14. [O14964-1]	Cytoplasm {ECO:0000250|UniProtKB:Q9JJ50}. Early endosome membrane {ECO:0000269|PubMed:23166352, ECO:0000269|PubMed:24790097}; Peripheral membrane protein {ECO:0000305|PubMed:23166352, ECO:0000305|PubMed:24790097}; Cytoplasmic side {ECO:0000305|PubMed:23166352, ECO:0000305|PubMed:24790097}. Endosome, multivesicular body membrane {ECO:0000250|UniProtKB:Q9JJ50}; Peripheral membrane protein {ECO:0000…	Homo sapiens (Human).	9606.ENSP00000331201	KOG1818	R-HSA-182971;R-HSA-432720;R-HSA-5689880;R-HSA-6807004;R-HSA-8856825;R-HSA-8856828;R-HSA-8875360;R-HSA-9013420;R-HSA-917729;R-HSA-9635644;R-HSA-9636383;R-HSA-9706019	EGFR downregulation;Lysosome Vesicle Biogenesis;Ub-specific processing proteases;Negative regulation of MET activity;Cargo recognition for clathrin-mediated endocytosis;Clathrin-mediated endocytosis;InlB-mediated entry of Listeria monocytogenes into host cell;RHOU GTPase cycle;Endosomal Sorting Complex Required For Transport (ESCRT);Inhibition of membrane repair;Prevention of phagosomal-lysosomal…	hsa:9146	GO:0032456, P:endocytic recycling;GO:0016197, P:endosomal transport;GO:0016236, P:macroautophagy;GO:0090148, P:membrane fission;GO:0010324, P:membrane invagination;GO:0036258, P:multivesicular body assembly;GO:0016525, P:negative regulation of angiogenesis;GO:0008285, P:negative regulation of cell population proliferation;GO:0010642, P:negative regulation of platelet-derived growth factor recepto…	GO:0005829, C:cytosol;GO:0005769, C:early endosome;GO:0031901, C:early endosome membrane;GO:0005768, C:endosome;GO:0033565, C:ESCRT-0 complex;GO:0070062, C:extracellular exosome;GO:0005764, C:lysosome;GO:0032585, C:multivesicular body membrane;GO:0097013, C:phagocytic vesicle lumen	GO:0046872, F:metal ion binding;GO:0035091, F:phosphatidylinositol binding;GO:0019904, F:protein domain specific binding;GO:0043130, F:ubiquitin binding;GO:0044389, F:ubiquitin-like protein ligase binding	PF01363;PF12210;PF00790	FYVE;Hrs_helical;VHS	K12182	hepatocyte growth factor-regulated tyrosine kinase substrate	hsa03250;hsa04144;hsa04145	Viral life cycle - HIV-1;Endocytosis;Phagosome	9606	;4;4	;Cellular Processes;Cellular Processes	;4_1;4_1	;Transport and catabolism;Transport and catabolism	GO:0032456;GO:0016197;GO:0016236;GO:0090148;GO:0010324;GO:0036258;GO:0016525;GO:0008285;GO:0010642;GO:0046426;GO:0030948;GO:1903543;GO:0010628;GO:0072657;GO:0006622;GO:0043328;GO:0031623;GO:0043405;GO:0042176;GO:0007165;GO:0005829;GO:0005769;GO:0031901;GO:0005768;GO:0033565;GO:0070062;GO:0005764;GO:0032585;GO:0097013;GO:0046872;GO:0035091;GO:0019904;GO:0043130;GO:0044389	NotFound
423180000	579280000	H7C4K3	Integrin beta	RecName: Full=Integrin beta {ECO:0000256|RuleBase:RU000633};	ITGB1		ENSG00000150093.20	Cell junction, focal adhesion {ECO:0000256|ARBA:ARBA00004246}. Cell membrane {ECO:0000256|RuleBase:RU000633}; Single-pass type I membrane protein {ECO:0000256|RuleBase:RU000633}. Cell projection, invadopodium membrane {ECO:0000256|ARBA:ARBA00004297}; Single-pass type I membrane protein {ECO:0000256|ARBA:ARBA00004297}. Cell projection, lamellipodium {ECO:0000256|ARBA:ARBA00004510}. Cell projection…	Homo sapiens (Human).						GO:0007155, P:cell adhesion;GO:0007229, P:integrin-mediated signaling pathway;GO:0007517, P:muscle organ development	GO:0070161, C:anchoring junction;GO:0008305, C:integrin complex;GO:0030027, C:lamellipodium;GO:0042470, C:melanosome;GO:0032587, C:ruffle membrane	GO:0046872, F:metal ion binding	PF07974;PF18372;PF08725;PF07965;PF00362	EGF_2;I-EGF_1;Integrin_b_cyt;Integrin_B_tail;Integrin_beta					9606					GO:0007155;GO:0007229;GO:0007517;GO:0070161;GO:0008305;GO:0030027;GO:0042470;GO:0032587;GO:0046872	NotFound
70526000	66342000	A0A7I2V395	Signal transducer and activator of transcription	RecName: Full=Signal transducer and activator of transcription {ECO:0000256|RuleBase:RU046415};	STAT3	6774	ENSG00000168610.17	Cytoplasm {ECO:0000256|ARBA:ARBA00004496, ECO:0000256|RuleBase:RU046415}. Nucleus {ECO:0000256|ARBA:ARBA00004123, ECO:0000256|RuleBase:RU046415}.	Homo sapiens (Human).						GO:0007166, P:cell surface receptor signaling pathway	GO:0005737, C:cytoplasm;GO:0005634, C:nucleus	GO:0003677, F:DNA binding;GO:0003700, F:DNA-binding transcription factor activity	PF00017;PF01017;PF02864;PF02865;PF21354	SH2;STAT_alpha;STAT_bind;STAT_int;STAT_linker					9606					GO:0007166;GO:0005737;GO:0005634;GO:0003677;GO:0003700	STAT
309540000	299560000	P60228	Eukaryotic translation initiation factor 3 subunit E	RecName: Full=Eukaryotic translation initiation factor 3 subunit E {ECO:0000255|HAMAP-Rule:MF_03004}; Short=eIF3e {ECO:0000255|HAMAP-Rule:MF_03004}; AltName: Full=Eukaryotic translation initiation factor 3 subunit 6 {ECO:0000255|HAMAP-Rule:MF_03004}; AltName: Full=Viral integration site protein INT-6 homolog; AltName: Full=eIF-3 p48 {ECO:0000255|HAMAP-Rule:MF_03004};	EIF3E	3646	ENSG00000104408.11	Cytoplasm. Nucleus, PML body.	Homo sapiens (Human).	9606.ENSP00000220849	KOG2758	R-HSA-156827;R-HSA-72649;R-HSA-72689;R-HSA-72695;R-HSA-72702;R-HSA-72706	L13a-mediated translational silencing of Ceruloplasmin expression;Translation initiation complex formation;Formation of a pool of free 40S subunits;Formation of the ternary complex, and subsequently, the 43S complex;Ribosomal scanning and start codon recognition;GTP hydrolysis and joining of the 60S ribosomal subunit	hsa:3646	GO:0001732, P:formation of cytoplasmic translation initiation complex;GO:0045947, P:negative regulation of translational initiation;GO:0000184, P:nuclear-transcribed mRNA catabolic process, nonsense-mediated decay;GO:1902416, P:positive regulation of mRNA binding;GO:0045727, P:positive regulation of translation;GO:0006446, P:regulation of translational initiation;GO:0006413, P:translational initi…	GO:0005737, C:cytoplasm;GO:0005829, C:cytosol;GO:0016282, C:eukaryotic 43S preinitiation complex;GO:0033290, C:eukaryotic 48S preinitiation complex;GO:0005852, C:eukaryotic translation initiation factor 3 complex;GO:0071540, C:eukaryotic translation initiation factor 3 complex, eIF3e;GO:0070062, C:extracellular exosome;GO:0016020, C:membrane;GO:0005654, C:nucleoplasm;GO:0005634, C:nucleus;GO:0016…	GO:0045296, F:cadherin binding;GO:0003723, F:RNA binding;GO:0003743, F:translation initiation factor activity	PF09440;PF01399	eIF3_N;PCI	K03250	translation initiation factor 3 subunit E	hsa05160	Hepatitis C	9606	6	Human Diseases	6_3	Infectious disease: viral	GO:0001732;GO:0045947;GO:0000184;GO:1902416;GO:0045727;GO:0006446;GO:0006413;GO:0005737;GO:0005829;GO:0016282;GO:0033290;GO:0005852;GO:0071540;GO:0070062;GO:0016020;GO:0005654;GO:0005634;GO:0016605;GO:0014069;GO:0045296;GO:0003723;GO:0003743	NotFound
452610000	662680000	F8VZJ2	Nascent polypeptide associated complex subunit alpha	SubName: Full=Nascent polypeptide associated complex subunit alpha {ECO:0000313|Ensembl:ENSP00000447705.1};	NACA		ENSG00000196531.14		Homo sapiens (Human).							GO:0005854, C:nascent polypeptide-associated complex		PF19026;PF01849	HYPK_UBA;NAC					9606					GO:0005854	NotFound
0	14618000	A0A7I2V4D9	MacroH2A.2 histone	SubName: Full=MacroH2A.2 histone {ECO:0000313|Ensembl:ENSP00000503921.1}; Flags: Fragment;	MACROH2A2		ENSG00000099284.15		Homo sapiens (Human).							GO:0000786, C:nucleosome	GO:0003677, F:DNA binding;GO:0046982, F:protein heterodimerization activity;GO:0030527, F:structural constituent of chromatin							9606					GO:0000786;GO:0003677;GO:0046982;GO:0030527	NotFound
61758000	101940000	A0A7I2V6E3	dipeptidyl-peptidase I	RecName: Full=dipeptidyl-peptidase I {ECO:0000256|ARBA:ARBA00012059}; EC=3.4.14.1 {ECO:0000256|ARBA:ARBA00012059};	CTSC		ENSG00000109861.17		Homo sapiens (Human).						GO:0006508, P:proteolysis	GO:0005813, C:centrosome;GO:0043231, C:intracellular membrane-bounded organelle	GO:0008234, F:cysteine-type peptidase activity	PF08773;PF00112	CathepsinC_exc;Peptidase_C1					9606					GO:0006508;GO:0005813;GO:0043231;GO:0008234	NotFound
1276900000	914970000	A0A7I2V2R3	Heterogeneous nuclear ribonucleoprotein A3	SubName: Full=Heterogeneous nuclear ribonucleoprotein A3 {ECO:0000313|Ensembl:ENSP00000503067.1};	HNRNPA3	220988	ENSG00000170144.22	Nucleus {ECO:0000256|ARBA:ARBA00004123}.	Homo sapiens (Human).							GO:0005634, C:nucleus;GO:1990904, C:ribonucleoprotein complex	GO:0003723, F:RNA binding	PF11627;PF00076	HnRNPA1_LC;RRM_1					9606					GO:0005634;GO:1990904;GO:0003723	NotFound
938910000	803370000	A0A7I2V2T3	Inosine-5'-monophosphate dehydrogenase	RecName: Full=Inosine-5'-monophosphate dehydrogenase {ECO:0000256|HAMAP-Rule:MF_03156, ECO:0000256|RuleBase:RU003928}; Short=IMP dehydrogenase {ECO:0000256|HAMAP-Rule:MF_03156}; Short=IMPD {ECO:0000256|HAMAP-Rule:MF_03156}; Short=IMPDH {ECO:0000256|HAMAP-Rule:MF_03156}; EC=1.1.1.205 {ECO:0000256|HAMAP-Rule:MF_03156, ECO:0000256|RuleBase:RU003928};	IMPDH2		ENSG00000178035.13	Cytoplasm, cytosol {ECO:0000256|ARBA:ARBA00004514}. Cytoplasm {ECO:0000256|HAMAP- Rule:MF_03156}. Nucleus {ECO:0000256|HAMAP-Rule:MF_03156}.	Homo sapiens (Human).						GO:0006177, P:GMP biosynthetic process	GO:0005829, C:cytosol;GO:0005634, C:nucleus	GO:0003938, F:IMP dehydrogenase activity;GO:0046872, F:metal ion binding;GO:0000166, F:nucleotide binding	PF00571;PF00478	CBS;IMPDH					9606					GO:0006177;GO:0005829;GO:0005634;GO:0003938;GO:0046872;GO:0000166	NotFound
69142000	50662000	A0A7I2V697	Small glutamine rich tetratricopeptide repeat co-chaperone alpha	SubName: Full=Small glutamine rich tetratricopeptide repeat co-chaperone alpha {ECO:0000313|Ensembl:ENSP00000504741.1};	SGTA		ENSG00000104969.11		Homo sapiens (Human).									PF00515;PF13181	TPR_1;TPR_8					9606						NotFound
27156000	43743000	A0A7I2V2U6	methenyltetrahydrofolate cyclohydrolase	RecName: Full=methenyltetrahydrofolate cyclohydrolase {ECO:0000256|ARBA:ARBA00012776}; EC=3.5.4.9 {ECO:0000256|ARBA:ARBA00012776};	MTHFD2		ENSG00000065911.13		Homo sapiens (Human).						GO:0006730, P:one-carbon metabolic process		GO:0004477, F:methenyltetrahydrofolate cyclohydrolase activity;GO:0004488, F:methylenetetrahydrofolate dehydrogenase (NADP+) activity	PF00763;PF02882	THF_DHG_CYH;THF_DHG_CYH_C					9606					GO:0006730;GO:0004477;GO:0004488	NotFound
77206000	71379000	A0A7I2V4T6	NODAL modulator 3	SubName: Full=NODAL modulator 3 {ECO:0000313|Ensembl:ENSP00000504171.1};	NOMO3		ENSG00000103226.19	Endoplasmic reticulum membrane {ECO:0000256|ARBA:ARBA00004115}; Single-pass type I membrane protein {ECO:0000256|ARBA:ARBA00004115}. Membrane {ECO:0000256|ARBA:ARBA00004479}; Single-pass type I membrane protein {ECO:0000256|ARBA:ARBA00004479}.	Homo sapiens (Human).							GO:0005789, C:endoplasmic reticulum membrane	GO:0030246, F:carbohydrate binding	PF13620;PF22898;PF22904;PF22902;PF17802	CarboxypepD_reg;NOMO1-like_1st;NOMO1-like_2nd;NOMO1-like_7th;SpaA					9606					GO:0005789;GO:0030246	NotFound
12698000000	9132100000	A0A7I2V323	Heterogeneous nuclear ribonucleoproteins A2/B1	RecName: Full=Heterogeneous nuclear ribonucleoproteins A2/B1 {ECO:0000256|ARBA:ARBA00020862};	HNRNPA2B1		ENSG00000122566.22	Cytoplasmic granule {ECO:0000256|ARBA:ARBA00004463}. Nucleus {ECO:0000256|ARBA:ARBA00004123}. Secreted, extracellular exosome {ECO:0000256|ARBA:ARBA00004550}.	Homo sapiens (Human).						GO:0051028, P:mRNA transport	GO:0005576, C:extracellular region;GO:0005634, C:nucleus;GO:1990904, C:ribonucleoprotein complex	GO:0003723, F:RNA binding	PF11627;PF00076	HnRNPA1_LC;RRM_1					9606					GO:0051028;GO:0005576;GO:0005634;GO:1990904;GO:0003723	NotFound
45361000	39018000	A0A7I2YQ95	Importin subunit alpha	RecName: Full=Importin subunit alpha {ECO:0000256|PIRNR:PIRNR005673};	KPNA4		ENSG00000186432.10		Homo sapiens (Human).						GO:0006606, P:protein import into nucleus	GO:0005737, C:cytoplasm;GO:0031965, C:nuclear membrane;GO:0005654, C:nucleoplasm	GO:0061608, F:nuclear import signal receptor activity	PF00514;PF16186;PF01749	Arm;Arm_3;IBB					9606					GO:0006606;GO:0005737;GO:0031965;GO:0005654;GO:0061608	NotFound
218490000	260590000	A0A7I2V351	Importin subunit alpha	RecName: Full=Importin subunit alpha {ECO:0000256|PIRNR:PIRNR005673};	KPNA2		ENSG00000182481.10		Homo sapiens (Human).						GO:0006606, P:protein import into nucleus	GO:0005829, C:cytosol;GO:0005654, C:nucleoplasm	GO:0061608, F:nuclear import signal receptor activity	PF00514;PF16186;PF01749	Arm;Arm_3;IBB					9606					GO:0006606;GO:0005829;GO:0005654;GO:0061608	NotFound
42495000	101020000	A0A7I2V3H7	GRB10 interacting GYF protein 2	SubName: Full=GRB10 interacting GYF protein 2 {ECO:0000313|Ensembl:ENSP00000503437.1};	GIGYF2		ENSG00000204120.16		Homo sapiens (Human).							GO:0005829, C:cytosol		PF02213	GYF					9606					GO:0005829	NotFound
15877000	36653000	Q8WVM8	Sec1 family domain-containing protein 1	RecName: Full=Sec1 family domain-containing protein 1; AltName: Full=SLY1 homolog; Short=Sly1p; AltName: Full=Syntaxin-binding protein 1-like 2;	SCFD1	23256	ENSG00000092108.22. [Q8WVM8-2]	Cytoplasm {ECO:0000250}. Endoplasmic reticulum membrane {ECO:0000250}; Peripheral membrane protein {ECO:0000250}. Golgi apparatus, Golgi stack membrane {ECO:0000250}; Peripheral membrane protein {ECO:0000250}.	Homo sapiens (Human).	9606.ENSP00000390783	KOG1301	R-HSA-204005;R-HSA-8980692	COPII-mediated vesicle transport;RHOA GTPase cycle	hsa:23256	GO:0000902, P:cell morphogenesis;GO:0006888, P:endoplasmic reticulum to Golgi vesicle-mediated transport;GO:0006886, P:intracellular protein transport;GO:1902902, P:negative regulation of autophagosome assembly;GO:0006892, P:post-Golgi vesicle-mediated transport;GO:0060628, P:regulation of ER to Golgi vesicle-mediated transport;GO:0051223, P:regulation of protein transport;GO:0001666, P:response …	GO:0005801, C:cis-Golgi network;GO:0005829, C:cytosol;GO:0005789, C:endoplasmic reticulum membrane;GO:0032580, C:Golgi cisterna membrane;GO:0000139, C:Golgi membrane;GO:0005798, C:Golgi-associated vesicle;GO:0005886, C:plasma membrane	GO:0044877, F:protein-containing complex binding;GO:0019905, F:syntaxin binding	PF00995	Sec1	K19998	sec1 family domain-containing protein 1			9606					GO:0000902;GO:0006888;GO:0006886;GO:1902902;GO:0006892;GO:0060628;GO:0051223;GO:0001666;GO:0009636;GO:0006890;GO:1901998;GO:0005801;GO:0005829;GO:0005789;GO:0032580;GO:0000139;GO:0005798;GO:0005886;GO:0044877;GO:0019905	NotFound
127140000	151360000	B4DEH8	Poly(A) binding protein nuclear 1	SubName: Full=Poly(A) binding protein nuclear 1 {ECO:0000313|Ensembl:ENSP00000450724.1}; SubName: Full=cDNA FLJ57714, highly similar to Poly(A)-binding protein 2 {ECO:0000313|EMBL:BAG57089.1};	PABPN1		ENSG00000100836.11	Cytoplasm {ECO:0000256|ARBA:ARBA00004496}. Nucleus {ECO:0000256|ARBA:ARBA00004123}.	Homo sapiens (Human).						GO:0006397, P:mRNA processing	GO:0005737, C:cytoplasm;GO:0005634, C:nucleus	GO:0003723, F:RNA binding	PF00076	RRM_1					9606					GO:0006397;GO:0005737;GO:0005634;GO:0003723	NotFound
61721000	84283000	Q5JRX3	Presequence protease, mitochondrial	RecName: Full=Presequence protease, mitochondrial {ECO:0000305|PubMed:16849325}; Short=hPreP {ECO:0000303|PubMed:16849325}; EC=3.4.24.- {ECO:0000269|PubMed:10360838, ECO:0000269|PubMed:16849325, ECO:0000269|PubMed:19196155, ECO:0000269|PubMed:24931469}; AltName: Full=Pitrilysin metalloproteinase 1 {ECO:0000303|PubMed:10360838}; Short=Metalloprotease 1 {ECO:0000303|PubMed:10360838}; Short=hMP1 {EC…	PITRM1	10531	ENSG00000107959.17. [Q5JRX3-1]	Mitochondrion {ECO:0000269|PubMed:26697887}. Mitochondrion matrix {ECO:0000269|PubMed:16849325, ECO:0000269|PubMed:19196155, ECO:0000269|PubMed:21621546}.	Homo sapiens (Human).	9606.ENSP00000370377	KOG2019	R-HSA-1268020	Mitochondrial protein import	hsa:10531	GO:0016485, P:protein processing;GO:0006626, P:protein targeting to mitochondrion;GO:0006508, P:proteolysis	GO:0005759, C:mitochondrial matrix;GO:0005739, C:mitochondrion	GO:0008047, F:enzyme activator activity;GO:0004222, F:metalloendopeptidase activity;GO:0008237, F:metallopeptidase activity;GO:0008270, F:zinc ion binding	PF08367;PF00675;PF05193	M16C_assoc;Peptidase_M16;Peptidase_M16_C	K06972	presequence protease [EC:3.4.24.-]			9606					GO:0016485;GO:0006626;GO:0006508;GO:0005759;GO:0005739;GO:0008047;GO:0004222;GO:0008237;GO:0008270	NotFound
14476000	8512000	A0A7I2YQY4	Kinesin-like protein	RecName: Full=Kinesin-like protein {ECO:0000256|RuleBase:RU000394};	KIF11		ENSG00000138160.7	Cytoplasm, cytoskeleton, spindle pole {ECO:0000256|ARBA:ARBA00004647}.	Homo sapiens (Human).						GO:0007018, P:microtubule-based movement	GO:0005737, C:cytoplasm;GO:0005874, C:microtubule;GO:0000922, C:spindle pole	GO:0005524, F:ATP binding;GO:0008017, F:microtubule binding;GO:0003777, F:microtubule motor activity	PF00225	Kinesin					9606					GO:0007018;GO:0005737;GO:0005874;GO:0000922;GO:0005524;GO:0008017;GO:0003777	NotFound
0	5975800	H3BMQ2	Probable ribosome biogenesis protein RLP24	RecName: Full=Probable ribosome biogenesis protein RLP24 {ECO:0000256|ARBA:ARBA00039784}; AltName: Full=Ribosomal L24 domain-containing protein 1 {ECO:0000256|ARBA:ARBA00042993};	RSL24D1		ENSG00000137876.11		Homo sapiens (Human).							GO:0005730, C:nucleolus;GO:0005654, C:nucleoplasm	GO:0003735, F:structural constituent of ribosome	PF01246	Ribosomal_L24e					9606					GO:0005730;GO:0005654;GO:0003735	NotFound
2521600000	2706700000	A0A7I2V428	Nucleolin	RecName: Full=Nucleolin {ECO:0000256|ARBA:ARBA00017108};	NCL		ENSG00000115053.17	Nucleus, nucleolus {ECO:0000256|ARBA:ARBA00004604}.	Homo sapiens (Human).							GO:0005694, C:chromosome;GO:0036464, C:cytoplasmic ribonucleoprotein granule;GO:0005730, C:nucleolus;GO:0005654, C:nucleoplasm	GO:0003677, F:DNA binding;GO:0003723, F:RNA binding	PF00076	RRM_1					9606					GO:0005694;GO:0036464;GO:0005730;GO:0005654;GO:0003677;GO:0003723	NotFound
15769000	0	A0A7I2V3P9	G3BP stress granule assembly factor 2	SubName: Full=G3BP stress granule assembly factor 2 {ECO:0000313|Ensembl:ENSP00000503586.1};	G3BP2		ENSG00000138757.15	Cytoplasm, Stress granule {ECO:0000256|ARBA:ARBA00004210}.	Homo sapiens (Human).							GO:0010494, C:cytoplasmic stress granule;GO:0005829, C:cytosol	GO:0003723, F:RNA binding	PF02136;PF00076	NTF2;RRM_1					9606					GO:0010494;GO:0005829;GO:0003723	NotFound
6712700000	4628000000	P09651	Heterogeneous nuclear ribonucleoprotein A1	RecName: Full=Heterogeneous nuclear ribonucleoprotein A1; Short=hnRNP A1; AltName: Full=Helix-destabilizing protein; AltName: Full=Single-strand RNA-binding protein; AltName: Full=hnRNP core protein A1; Contains: RecName: Full=Heterogeneous nuclear ribonucleoprotein A1, N-terminally processed;	HNRNPA1	3178	ENSG00000135486.19. [P09651-1]	Nucleus {ECO:0000269|PubMed:17289661, ECO:0000269|PubMed:27694260}. Cytoplasm {ECO:0000269|PubMed:17289661}. Note=Localized in cytoplasmic mRNP granules containing untranslated mRNAs. Shuttles continuously between the nucleus and the cytoplasm along with mRNA. Component of ribonucleosomes (PubMed:17289661). {ECO:0000269|PubMed:17289661, ECO:0000269|PubMed:27694260}.	Homo sapiens (Human).	9606.ENSP00000341826	KOG0118	R-HSA-6803529;R-HSA-72163;R-HSA-72203;R-HSA-9692914;R-HSA-9735869	FGFR2 alternative splicing;mRNA Splicing - Major Pathway;Processing of Capped Intron-Containing Pre-mRNA;SARS-CoV-1-host interactions;SARS-CoV-1 modulates host translation machinery	hsa:3178	GO:1990000, P:amyloid fibril formation;GO:0042149, P:cellular response to glucose starvation;GO:1903936, P:cellular response to sodium arsenite;GO:0051170, P:import into nucleus;GO:0051179, P:localization;GO:0000398, P:mRNA splicing, via spliceosome;GO:0051028, P:mRNA transport;GO:0032211, P:negative regulation of telomere maintenance via telomerase;GO:0051168, P:nuclear export;GO:0032212, P:posi…	GO:0071013, C:catalytic step 2 spliceosome;GO:0005737, C:cytoplasm;GO:0005829, C:cytosol;GO:0070062, C:extracellular exosome;GO:0043232, C:intracellular non-membrane-bounded organelle;GO:0016020, C:membrane;GO:0005654, C:nucleoplasm;GO:0005634, C:nucleus;GO:1990904, C:ribonucleoprotein complex;GO:0005681, C:spliceosomal complex	GO:0003677, F:DNA binding;GO:0098505, F:G-rich strand telomeric DNA binding;GO:0042802, F:identical protein binding;GO:0035198, F:miRNA binding;GO:0140693, F:molecular condensate scaffold activity;GO:0036002, F:pre-mRNA binding;GO:0019904, F:protein domain specific binding;GO:0003723, F:RNA binding;GO:0003697, F:single-stranded DNA binding;GO:0003727, F:single-stranded RNA binding;GO:0061752, F:t…	PF11627;PF00076	HnRNPA1;RRM_1	K12741	heterogeneous nuclear ribonucleoprotein A1/A3	hsa03040;hsa05014	Spliceosome;Amyotrophic lateral sclerosis	9606	2;6	Genetic Information Processing;Human Diseases	2_1;6_7	Transcription;Neurodegenerative disease	GO:1990000;GO:0042149;GO:1903936;GO:0051170;GO:0051179;GO:0000398;GO:0051028;GO:0032211;GO:0051168;GO:0032212;GO:0000381;GO:0043484;GO:0006405;GO:0071013;GO:0005737;GO:0005829;GO:0070062;GO:0043232;GO:0016020;GO:0005654;GO:0005634;GO:1990904;GO:0005681;GO:0003677;GO:0098505;GO:0042802;GO:0035198;GO:0140693;GO:0036002;GO:0019904;GO:0003723;GO:0003697;GO:0003727;GO:0061752	NotFound
267340000	276590000	A0A7I2YQL2	Transcription factor BTF3	RecName: Full=Transcription factor BTF3 {ECO:0000256|RuleBase:RU361272};	BTF3		ENSG00000145741.17		Homo sapiens (Human).									PF01849	NAC					9606						NotFound
165180000	166260000	A0A7I2V3X4	Glycylpeptide N-tetradecanoyltransferase	RecName: Full=Glycylpeptide N-tetradecanoyltransferase {ECO:0000256|RuleBase:RU000586}; EC=2.3.1.97 {ECO:0000256|RuleBase:RU000586};	NMT1		ENSG00000136448.13	Cytoplasm, cytosol {ECO:0000256|ARBA:ARBA00004514}. Membrane {ECO:0000256|ARBA:ARBA00004170}; Peripheral membrane protein {ECO:0000256|ARBA:ARBA00004170}.	Homo sapiens (Human).							GO:0005829, C:cytosol;GO:0016020, C:membrane	GO:0004379, F:glycylpeptide N-tetradecanoyltransferase activity	PF01233;PF02799	NMT;NMT_C					9606					GO:0005829;GO:0016020;GO:0004379	NotFound
6761200000	4222500000	A0A7I2V430	ATP-dependent RNA helicase DDX1	RecName: Full=ATP-dependent RNA helicase DDX1 {ECO:0000256|ARBA:ARBA00014916}; EC=3.6.4.13 {ECO:0000256|ARBA:ARBA00012552}; AltName: Full=DEAD box protein 1 {ECO:0000256|ARBA:ARBA00032348};	DDX1		ENSG00000079785.16	Cytoplasm, cytosol {ECO:0000256|ARBA:ARBA00004514}. Cytoplasmic granule {ECO:0000256|ARBA:ARBA00004463}. Mitochondrion {ECO:0000256|ARBA:ARBA00004173}.	Homo sapiens (Human).						GO:0006397, P:mRNA processing;GO:0008033, P:tRNA processing	GO:0005829, C:cytosol;GO:0005739, C:mitochondrion;GO:0005654, C:nucleoplasm	GO:0005524, F:ATP binding;GO:0003677, F:DNA binding;GO:0004527, F:exonuclease activity	PF00270;PF00271;PF00622	DEAD;Helicase_C;SPRY					9606					GO:0006397;GO:0008033;GO:0005829;GO:0005739;GO:0005654;GO:0005524;GO:0003677;GO:0004527	NotFound
164160000	82909000	P07858	Cathepsin B	RecName: Full=Cathepsin B; EC=3.4.22.1 {ECO:0000269|PubMed:12220505, ECO:0000269|PubMed:3972105}; AltName: Full=APP secretase; Short=APPS; AltName: Full=Cathepsin B1; Contains: RecName: Full=Cathepsin B light chain {ECO:0000303|PubMed:3972105}; Contains: RecName: Full=Cathepsin B heavy chain {ECO:0000303|PubMed:3972105}; Flags: Precursor;	CTSB	1508	ENSG00000164733.22	Lysosome {ECO:0000269|PubMed:16733801}. Melanosome {ECO:0000269|PubMed:17081065}. Secreted, extracellular space {ECO:0000250|UniProtKB:A1E295}. Apical cell membrane {ECO:0000250|UniProtKB:P10605}; Peripheral membrane protein {ECO:0000250|UniProtKB:P10605}; Extracellular side {ECO:0000250|UniProtKB:P10605}. Note=Identified by mass spectrometry in melanosome fractions from stage I to stage IV (PubM…	Homo sapiens (Human).	9606.ENSP00000345672	KOG1543	R-HSA-1442490;R-HSA-1679131;R-HSA-2022090;R-HSA-2132295;R-HSA-6798695	Collagen degradation;Trafficking and processing of endosomal TLR;Assembly of collagen fibrils and other multimeric structures;MHC class II antigen presentation;Neutrophil degranulation	hsa:1508	GO:0097067, P:cellular response to thyroid hormone stimulus;GO:0030574, P:collagen catabolic process;GO:0046697, P:decidualization;GO:0030855, P:epithelial cell differentiation;GO:0010466, P:negative regulation of peptidase activity;GO:0006508, P:proteolysis;GO:0051603, P:proteolysis involved in protein catabolic process;GO:0042981, P:regulation of apoptotic process;GO:0006590, P:thyroid hormone …	GO:0016324, C:apical plasma membrane;GO:0062023, C:collagen-containing extracellular matrix;GO:0036021, C:endolysosome lumen;GO:0009897, C:external side of plasma membrane;GO:0070062, C:extracellular exosome;GO:0005576, C:extracellular region;GO:0005615, C:extracellular space;GO:1904813, C:ficolin-1-rich granule lumen;GO:0005764, C:lysosome;GO:0042470, C:melanosome;GO:1904090, C:peptidase inhibit…	GO:0005518, F:collagen binding;GO:0004197, F:cysteine-type endopeptidase activity;GO:0008234, F:cysteine-type peptidase activity;GO:0008233, F:peptidase activity;GO:0043394, F:proteoglycan binding	PF00112;PF08127	Peptidase_C1;Propeptide_C1	K01363	cathepsin B [EC:3.4.22.1]	hsa04140;hsa04142;hsa04210;hsa04612;hsa04621;hsa04924	Autophagy - animal;Lysosome;Apoptosis;Antigen processing and presentation;NOD-like receptor signaling pathway;Renin secretion	9606	4;4;4;5;5;5	Cellular Processes;Cellular Processes;Cellular Processes;Organismal Systems;Organismal Systems;Organismal Systems	4_1;4_1;4_2;5_1;5_1;5_2	Transport and catabolism;Transport and catabolism;Cell growth and death;Immune system;Immune system;Endocrine system	GO:0097067;GO:0030574;GO:0046697;GO:0030855;GO:0010466;GO:0006508;GO:0051603;GO:0042981;GO:0006590;GO:0046718;GO:0016324;GO:0062023;GO:0036021;GO:0009897;GO:0070062;GO:0005576;GO:0005615;GO:1904813;GO:0005764;GO:0042470;GO:1904090;GO:0048471;GO:0005518;GO:0004197;GO:0008234;GO:0008233;GO:0043394	NotFound
17971000	22793000	A0A7I2V484	Procathepsin L	RecName: Full=Procathepsin L {ECO:0000256|ARBA:ARBA00040196}; EC=3.4.22.15 {ECO:0000256|ARBA:ARBA00038911}; AltName: Full=Cathepsin L1 {ECO:0000256|ARBA:ARBA00042908};	CTSL		ENSG00000135047.16	Cytoplasmic vesicle, secretory vesicle, chromaffin granule {ECO:0000256|ARBA:ARBA00004248}.	Homo sapiens (Human).						GO:0006508, P:proteolysis	GO:0005794, C:Golgi apparatus;GO:0043231, C:intracellular membrane-bounded organelle	GO:0008234, F:cysteine-type peptidase activity	PF08246;PF00112	Inhibitor_I29;Peptidase_C1					9606					GO:0006508;GO:0005794;GO:0043231;GO:0008234	NotFound
49952000	47326000	A0A7I2YQA8	DNA (cytosine-5)-methyltransferase	RecName: Full=DNA (cytosine-5)-methyltransferase {ECO:0000256|PIRNR:PIRNR037404}; EC=2.1.1.37 {ECO:0000256|PIRNR:PIRNR037404};	DNMT1		ENSG00000130816.17	Nucleus {ECO:0000256|ARBA:ARBA00004123, ECO:0000256|PIRNR:PIRNR037404}.	Homo sapiens (Human).						GO:0006346, P:DNA methylation-dependent constitutive heterochromatin formation;GO:0032259, P:methylation	GO:0005634, C:nucleus	GO:0003682, F:chromatin binding;GO:0051719, F:DNA (cytosine-5-)-methyltransferase activity, acting on CpN substrates;GO:0051720, F:DNA (cytosine-5-)-methyltransferase activity, acting on CpNpG substrates;GO:0003677, F:DNA binding;GO:0008270, F:zinc ion binding	PF01426;PF06464;PF00145;PF12047;PF02008	BAH;DMAP_binding;DNA_methylase;DNMT1-RFD;zf-CXXC					9606					GO:0006346;GO:0032259;GO:0005634;GO:0003682;GO:0051719;GO:0051720;GO:0003677;GO:0008270	NotFound
178170000	285420000	A0A7I2V4E4	Eukaryotic translation initiation factor 4H	RecName: Full=Eukaryotic translation initiation factor 4H {ECO:0000256|ARBA:ARBA00013856};	EIF4H		ENSG00000106682.16	Cytoplasm, perinuclear region {ECO:0000256|ARBA:ARBA00004556}.	Homo sapiens (Human).							GO:0048471, C:perinuclear region of cytoplasm	GO:0003723, F:RNA binding	PF00076	RRM_1					9606					GO:0048471;GO:0003723	NotFound
66615000	9757200	A0A7I2YQD8	NADH dehydrogenase [ubiquinone] iron-sulfur protein 2, mitochondrial	RecName: Full=NADH dehydrogenase [ubiquinone] iron-sulfur protein 2, mitochondrial {ECO:0000256|ARBA:ARBA00020178}; AltName: Full=Complex I-49kD {ECO:0000256|ARBA:ARBA00030505}; AltName: Full=NADH-ubiquinone oxidoreductase 49 kDa subunit {ECO:0000256|ARBA:ARBA00031562};	NDUFS2		ENSG00000158864.13		Homo sapiens (Human).							GO:0005743, C:mitochondrial inner membrane;GO:0005739, C:mitochondrion;GO:0005654, C:nucleoplasm;GO:0070469, C:respirasome	GO:0051539, F:4 iron, 4 sulfur cluster binding;GO:0051287, F:NAD binding;GO:0008137, F:NADH dehydrogenase (ubiquinone) activity;GO:0048038, F:quinone binding	PF00346	Complex1_49kDa					9606					GO:0005743;GO:0005739;GO:0005654;GO:0070469;GO:0051539;GO:0051287;GO:0008137;GO:0048038	NotFound
105110000	237840000	A0A7I2V4Y9	Dynactin subunit 2	RecName: Full=Dynactin subunit 2 {ECO:0000256|ARBA:ARBA00034866};	DCTN2		ENSG00000175203.17		Homo sapiens (Human).						GO:0007017, P:microtubule-based process	GO:0005813, C:centrosome;GO:0005829, C:cytosol;GO:0005869, C:dynactin complex;GO:0030286, C:dynein complex		PF04912	Dynamitin					9606					GO:0007017;GO:0005813;GO:0005829;GO:0005869;GO:0030286	NotFound
103920000	160300000	Q5T200	Zinc finger CCCH domain-containing protein 13	RecName: Full=Zinc finger CCCH domain-containing protein 13 {ECO:0000305};	ZC3H13	23091	ENSG00000123200.17. [Q5T200-1]	Nucleus speckle {ECO:0000269|PubMed:24100041}. Nucleus, nucleoplasm {ECO:0000269|PubMed:24100041}.	Homo sapiens (Human).	9606.ENSP00000282007	KOG1874			hsa:23091	GO:0080009, P:mRNA methylation;GO:0006397, P:mRNA processing;GO:2000036, P:regulation of stem cell population maintenance;GO:0008380, P:RNA splicing	GO:0016607, C:nuclear speck;GO:0005654, C:nucleoplasm;GO:0005634, C:nucleus;GO:0036396, C:RNA N6-methyladenosine methyltransferase complex	GO:0046872, F:metal ion binding;GO:0003723, F:RNA binding	PF00642	zf-CCCH	K22909	zinc finger CCCH domain-containing protein 13			9606					GO:0080009;GO:0006397;GO:2000036;GO:0008380;GO:0016607;GO:0005654;GO:0005634;GO:0036396;GO:0046872;GO:0003723	NotFound
10476000000	8991300000	P07942	Laminin subunit beta-1	RecName: Full=Laminin subunit beta-1; AltName: Full=Laminin B1 chain; AltName: Full=Laminin-1 subunit beta; AltName: Full=Laminin-10 subunit beta; AltName: Full=Laminin-12 subunit beta; AltName: Full=Laminin-2 subunit beta; AltName: Full=Laminin-6 subunit beta; AltName: Full=Laminin-8 subunit beta; Flags: Precursor;	LAMB1	3912	ENSG00000091136.15	Secreted, extracellular space, extracellular matrix, basement membrane. Note=Major component.	Homo sapiens (Human).	9606.ENSP00000222399	KOG0994	R-HSA-1474228;R-HSA-3000157;R-HSA-3000171;R-HSA-3000178;R-HSA-373760;R-HSA-381426;R-HSA-8874081;R-HSA-8957275;R-HSA-9619665	Degradation of the extracellular matrix;Laminin interactions;Non-integrin membrane-ECM interactions;ECM proteoglycans;L1CAM interactions;Regulation of Insulin-like Growth Factor (IGF) transport and uptake by Insulin-like Growth Factor Binding Proteins (IGFBPs);MET activates PTK2 signaling;Post-translational protein phosphorylation;EGR2 and SOX10-mediated initiation of Schwann cell myelination	hsa:3912	GO:0007155, P:cell adhesion;GO:0035987, P:endodermal cell differentiation;GO:0031175, P:neuron projection development;GO:0021812, P:neuronal-glial interaction involved in cerebral cortex radial glia guided migration;GO:0042476, P:odontogenesis;GO:0045785, P:positive regulation of cell adhesion;GO:0030335, P:positive regulation of cell migration;GO:0050679, P:positive regulation of epithelial cell…	GO:0005604, C:basement membrane;GO:0062023, C:collagen-containing extracellular matrix;GO:0005788, C:endoplasmic reticulum lumen;GO:0070062, C:extracellular exosome;GO:0005576, C:extracellular region;GO:0005615, C:extracellular space;GO:0005606, C:laminin-1 complex;GO:0043259, C:laminin-10 complex;GO:0005607, C:laminin-2 complex;GO:0043257, C:laminin-8 complex;GO:0048471, C:perinuclear region of …	GO:0005201, F:extracellular matrix structural constituent;GO:0005198, F:structural molecule activity	PF00053;PF00055	Laminin_EGF;Laminin_N	K05636	laminin, beta 1	hsa04151;hsa04510;hsa04512;hsa05145;hsa05146;hsa05165;hsa05200;hsa05222	PI3K-Akt signaling pathway;Focal adhesion;ECM-receptor interaction;Toxoplasmosis;Amoebiasis;Human papillomavirus infection;Pathways in cancer;Small cell lung cancer	9606	3;4;3;6;6;6;6;6	Environmental Information Processing;Cellular Processes;Environmental Information Processing;Human Diseases;Human Diseases;Human Diseases;Human Diseases;Human Diseases	3_2;4_3;3_3;6_5;6_5;6_3;6_1;6_2	Signal transduction;Cellular community - eukaryotes;Signaling molecules and interaction;Infectious disease: parasitic;Infectious disease: parasitic;Infectious disease: viral;Cancer: overview;Cancer: specific types	GO:0007155;GO:0035987;GO:0031175;GO:0021812;GO:0042476;GO:0045785;GO:0030335;GO:0050679;GO:2001046;GO:0051149;GO:0110011;GO:0034446;GO:0005604;GO:0062023;GO:0005788;GO:0070062;GO:0005576;GO:0005615;GO:0005606;GO:0043259;GO:0005607;GO:0043257;GO:0048471;GO:0098637;GO:0005201;GO:0005198	NotFound
209740000	186480000	A0A7I2V4K5	Carboxypeptidase	RecName: Full=Carboxypeptidase {ECO:0000256|RuleBase:RU361156}; EC=3.4.16.- {ECO:0000256|RuleBase:RU361156};	CTSA		ENSG00000064601.21		Homo sapiens (Human).						GO:0006508, P:proteolysis	GO:0043231, C:intracellular membrane-bounded organelle	GO:0004185, F:serine-type carboxypeptidase activity	PF00450	Peptidase_S10					9606					GO:0006508;GO:0043231;GO:0004185	NotFound
66292000	126340000	A0A7I2V4L6	YKT6 v-SNARE homolog	SubName: Full=YKT6 v-SNARE homolog {ECO:0000313|Ensembl:ENSP00000504160.1};	YKT6		ENSG00000106636.9	Cytoplasmic vesicle membrane {ECO:0000256|ARBA:ARBA00025701}; Lipid-anchor {ECO:0000256|ARBA:ARBA00025701}; Cytoplasmic side {ECO:0000256|ARBA:ARBA00025701}. Golgi apparatus membrane {ECO:0000256|ARBA:ARBA00004444}; Lipid-anchor {ECO:0000256|ARBA:ARBA00004444}; Cytoplasmic side {ECO:0000256|ARBA:ARBA00004444}. Membrane {ECO:0000256|ARBA:ARBA00004423}; Lipid-anchor {ECO:0000256|ARBA:ARBA00004423};…	Homo sapiens (Human).						GO:0016192, P:vesicle-mediated transport	GO:0030659, C:cytoplasmic vesicle membrane;GO:0005829, C:cytosol;GO:0000139, C:Golgi membrane;GO:0005739, C:mitochondrion		PF13774;PF00957	Longin;Synaptobrevin					9606					GO:0016192;GO:0030659;GO:0005829;GO:0000139;GO:0005739	NotFound
493810000	319370000	A0A7I2V4L7	Polyadenylate-binding protein	RecName: Full=Polyadenylate-binding protein {ECO:0000256|RuleBase:RU362004}; Short=PABP {ECO:0000256|RuleBase:RU362004};	PABPC4		ENSG00000090621.15	Cytoplasm {ECO:0000256|RuleBase:RU362004}.	Homo sapiens (Human).							GO:0005737, C:cytoplasm	GO:0003723, F:RNA binding	PF00658;PF00076	PABP;RRM_1					9606					GO:0005737;GO:0003723	NotFound
37060000000	20156000000	A0A7I2V5Y7	Non-POU domain containing octamer binding	SubName: Full=Non-POU domain containing octamer binding {ECO:0000313|Ensembl:ENSP00000504665.1};	NONO		ENSG00000147140.17	Nucleus speckle {ECO:0000256|ARBA:ARBA00004324}.	Homo sapiens (Human).							GO:0016607, C:nuclear speck	GO:0003723, F:RNA binding	PF08075;PF00076	NOPS;RRM_1					9606					GO:0016607;GO:0003723	NotFound
2716700	3032800	Q5QP59	Bcl-2-like protein 1	SubName: Full=Bcl-2-like protein 1 {ECO:0000313|Ensembl:ENSP00000401173}; Flags: Fragment;	BCL2L1		ENSG00000171552		Homo sapiens (Human).						GO:0006915, P:apoptotic process;GO:0042981, P:regulation of apoptotic process			PF02180	BH4					9606					GO:0006915;GO:0042981	NotFound
20682000	12460000	A0A7I2V598	Polyadenylate-binding protein	RecName: Full=Polyadenylate-binding protein {ECO:0000256|RuleBase:RU362004}; Short=PABP {ECO:0000256|RuleBase:RU362004};	PABPC4		ENSG00000090621.15	Cytoplasm {ECO:0000256|RuleBase:RU362004}.	Homo sapiens (Human).							GO:0005829, C:cytosol	GO:0003723, F:RNA binding	PF00658;PF00076	PABP;RRM_1					9606					GO:0005829;GO:0003723	NotFound
5585100000	6884300000	A0A7I2V599	60 kDa heat shock protein, mitochondrial	RecName: Full=60 kDa heat shock protein, mitochondrial {ECO:0000256|ARBA:ARBA00019981}; EC=5.6.1.7 {ECO:0000256|ARBA:ARBA00012198}; AltName: Full=60 kDa chaperonin {ECO:0000256|ARBA:ARBA00029756}; AltName: Full=Chaperonin 60 {ECO:0000256|ARBA:ARBA00031799}; AltName: Full=Heat shock protein 60 {ECO:0000256|ARBA:ARBA00030005};	HSPD1		ENSG00000144381.18		Homo sapiens (Human).						GO:0042026, P:protein refolding	GO:0005739, C:mitochondrion	GO:0005524, F:ATP binding;GO:0140662, F:ATP-dependent protein folding chaperone	PF00118	Cpn60_TCP1					9606					GO:0042026;GO:0005739;GO:0005524;GO:0140662	NotFound
117400000	171580000	A0A7I2V5A1	Aconitate hydratase, mitochondrial	RecName: Full=Aconitate hydratase, mitochondrial {ECO:0000256|ARBA:ARBA00015940, ECO:0000256|RuleBase:RU362107}; Short=Aconitase {ECO:0000256|RuleBase:RU362107}; EC=4.2.1.3 {ECO:0000256|ARBA:ARBA00012926, ECO:0000256|RuleBase:RU362107};	ACO2		ENSG00000100412.17	Mitochondrion {ECO:0000256|ARBA:ARBA00004173, ECO:0000256|RuleBase:RU362107}.	Homo sapiens (Human).						GO:0006099, P:tricarboxylic acid cycle	GO:0005739, C:mitochondrion	GO:0051539, F:4 iron, 4 sulfur cluster binding;GO:0003994, F:aconitate hydratase activity;GO:0046872, F:metal ion binding	PF00330;PF00694	Aconitase;Aconitase_C					9606					GO:0006099;GO:0005739;GO:0051539;GO:0003994;GO:0046872	NotFound
4647300000	6767100000	A0A7I2V5S2	Nucleophosmin	RecName: Full=Nucleophosmin {ECO:0000256|ARBA:ARBA00020749};	NPM1		ENSG00000181163.14		Homo sapiens (Human).							GO:0005634, C:nucleus	GO:0003676, F:nucleic acid binding	PF16276;PF03066	NPM1-C;Nucleoplasmin					9606					GO:0005634;GO:0003676	NotFound
0	9081800	A6NHH0	Prostaglandin E synthase 2	SubName: Full=Prostaglandin E synthase 2 {ECO:0000313|EMBL:EAW87743.1, ECO:0000313|Ensembl:ENSP00000277462.5};	PTGES2	80142	ENSG00000148334.16		Homo sapiens (Human).									PF13410	GST_C_2					9606						NotFound
906070000	963040000	A6NLN1	Polypyrimidine tract-binding protein 1	RecName: Full=Polypyrimidine tract-binding protein 1 {ECO:0000256|ARBA:ARBA00019540};	PTBP1		ENSG00000011304.22	Nucleus {ECO:0000256|ARBA:ARBA00004123}.	Homo sapiens (Human).						GO:0006397, P:mRNA processing;GO:0043484, P:regulation of RNA splicing;GO:0008380, P:RNA splicing	GO:0005634, C:nucleus	GO:0003723, F:RNA binding	PF00076;PF13893;PF11835	RRM_1;RRM_5;RRM_8					9606					GO:0006397;GO:0043484;GO:0008380;GO:0005634;GO:0003723	NotFound
0	37825000	A0A7I2V647	G3BP stress granule assembly factor 2	SubName: Full=G3BP stress granule assembly factor 2 {ECO:0000313|Ensembl:ENSP00000504764.1};	G3BP2		ENSG00000138757.15		Homo sapiens (Human).							GO:0005829, C:cytosol;GO:0043229, C:intracellular organelle	GO:0003723, F:RNA binding	PF02136;PF00076	NTF2;RRM_1					9606					GO:0005829;GO:0043229;GO:0003723	NotFound
789040000	782430000	Q04637	Eukaryotic translation initiation factor 4 gamma 1	RecName: Full=Eukaryotic translation initiation factor 4 gamma 1; Short=eIF-4-gamma 1; Short=eIF-4G 1; Short=eIF-4G1; AltName: Full=p220;	EIF4G1	1981	ENSG00000114867.22. [Q04637-8]	Cytoplasm {ECO:0000269|PubMed:17984221}. Nucleus {ECO:0000269|PubMed:17984221}. Cytoplasm, Stress granule {ECO:0000269|PubMed:22872150}.	Homo sapiens (Human).	9606.ENSP00000416255	KOG0401	R-HSA-1169408;R-HSA-156827;R-HSA-166208;R-HSA-429947;R-HSA-450408;R-HSA-72649;R-HSA-72662;R-HSA-72702;R-HSA-72706;R-HSA-9010553;R-HSA-975956;R-HSA-975957	ISG15 antiviral mechanism;L13a-mediated translational silencing of Ceruloplasmin expression;mTORC1-mediated signalling;Deadenylation of mRNA;AUF1 (hnRNP D0) binds and destabilizes mRNA;Translation initiation complex formation;Activation of the mRNA upon binding of the cap-binding complex and eIFs, and subsequent binding to 43S;Ribosomal scanning and start codon recognition;GTP hydrolysis and join…	hsa:1981	GO:0001662, P:behavioral fear response;GO:0002191, P:cap-dependent translational initiation;GO:0031669, P:cellular response to nutrient levels;GO:0097009, P:energy homeostasis;GO:0030324, P:lung development;GO:0009059, P:macromolecule biosynthetic process;GO:0035278, P:miRNA-mediated gene silencing by inhibition of translation;GO:0010507, P:negative regulation of autophagy;GO:1901215, P:negative …	GO:0005737, C:cytoplasm;GO:0010494, C:cytoplasmic stress granule;GO:0005829, C:cytosol;GO:0016281, C:eukaryotic translation initiation factor 4F complex;GO:0016020, C:membrane;GO:0005634, C:nucleus;GO:0005844, C:polysome;GO:0098794, C:postsynapse	GO:0005524, F:ATP binding;GO:0008190, F:eukaryotic initiation factor 4E binding;GO:0042802, F:identical protein binding;GO:0060090, F:molecular adaptor activity;GO:0003729, F:mRNA binding;GO:0003723, F:RNA binding;GO:0008135, F:translation factor activity, RNA binding;GO:0003743, F:translation initiation factor activity;GO:0031369, F:translation initiation factor binding	PF02847;PF02854;PF02020	MA3;MIF4G;W2	K03260	translation initiation factor 4G	hsa05416	Viral myocarditis	9606	6	Human Diseases	6_9	Cardiovascular disease	GO:0001662;GO:0002191;GO:0031669;GO:0097009;GO:0030324;GO:0009059;GO:0035278;GO:0010507;GO:1901215;GO:0010801;GO:0030182;GO:0010942;GO:0030307;GO:1905537;GO:1900087;GO:1905612;GO:0045666;GO:0033138;GO:0051247;GO:0036493;GO:0080135;GO:0060964;GO:1905696;GO:1905606;GO:0006446;GO:0045471;GO:0006412;GO:0006413;GO:0005737;GO:0010494;GO:0005829;GO:0016281;GO:0016020;GO:0005634;GO:0005844;GO:0098794;GO:…	NotFound
3404800000	2541100000	P11940	Polyadenylate-binding protein 1	RecName: Full=Polyadenylate-binding protein 1 {ECO:0000305}; Short=PABP-1; Short=Poly(A)-binding protein 1;	PABPC1	26986	ENSG00000070756.17. [P11940-1]	Cytoplasm {ECO:0000269|PubMed:20573744, ECO:0000269|PubMed:21883093, ECO:0000269|PubMed:28733330, ECO:0000269|PubMed:31649314, ECO:0000269|PubMed:7908267, ECO:0000269|PubMed:9582337}. Cytoplasm, Stress granule {ECO:0000269|PubMed:21883093, ECO:0000269|PubMed:22872150, ECO:0000269|PubMed:27573237}. Nucleus {ECO:0000269|PubMed:18799579, ECO:0000269|PubMed:9582337}. Cell projection, lamellipodium {E…	Homo sapiens (Human).	9606.ENSP00000313007	KOG0123	R-HSA-156827;R-HSA-429947;R-HSA-450408;R-HSA-72649;R-HSA-9010553;R-HSA-975956;R-HSA-975957	L13a-mediated translational silencing of Ceruloplasmin expression;Deadenylation of mRNA;AUF1 (hnRNP D0) binds and destabilizes mRNA;Translation initiation complex formation;Regulation of expression of SLITs and ROBOs;Nonsense Mediated Decay (NMD) independent of the Exon Junction Complex (EJC);Nonsense Mediated Decay (NMD) enhanced by the Exon Junction Complex (EJC)	hsa:26986	GO:0070934, P:CRD-mediated mRNA stabilization;GO:0006378, P:mRNA polyadenylation;GO:0000398, P:mRNA splicing, via spliceosome;GO:0048255, P:mRNA stabilization;GO:1900152, P:negative regulation of nuclear-transcribed mRNA catabolic process, deadenylation-dependent decay;GO:2000623, P:negative regulation of nuclear-transcribed mRNA catabolic process, nonsense-mediated decay;GO:0000184, P:nuclear-tr…	GO:0071013, C:catalytic step 2 spliceosome;GO:0031252, C:cell leading edge;GO:0005737, C:cytoplasm;GO:0036464, C:cytoplasmic ribonucleoprotein granule;GO:0010494, C:cytoplasmic stress granule;GO:0005829, C:cytosol;GO:0070062, C:extracellular exosome;GO:0005925, C:focal adhesion;GO:0030027, C:lamellipodium;GO:0106002, C:mCRD-mediated mRNA stability complex;GO:0016020, C:membrane;GO:0005634, C:nucl…	GO:0003730, F:mRNA 3'-UTR binding;GO:0003729, F:mRNA binding;GO:0008143, F:poly(A) binding;GO:0008266, F:poly(U) RNA binding;GO:0003723, F:RNA binding;GO:0008494, F:translation activator activity	PF00658;PF00076	PABP;RRM_1	K13126	polyadenylate-binding protein	hsa03015;hsa03018	mRNA surveillance pathway;RNA degradation	9606	2;2	Genetic Information Processing;Genetic Information Processing	2_2;2_3	Translation;Folding, sorting and degradation	GO:0070934;GO:0006378;GO:0000398;GO:0048255;GO:1900152;GO:2000623;GO:0000184;GO:2000767;GO:1900153;GO:0060213;GO:0045070;GO:0031047;GO:0071013;GO:0031252;GO:0005737;GO:0036464;GO:0010494;GO:0005829;GO:0070062;GO:0005925;GO:0030027;GO:0106002;GO:0016020;GO:0005634;GO:1990904;GO:0003730;GO:0003729;GO:0008143;GO:0008266;GO:0003723;GO:0008494	NotFound
52891000	58874000	A0A7I2YQ93	t-plasminogen activator	RecName: Full=t-plasminogen activator {ECO:0000256|ARBA:ARBA00013193}; EC=3.4.21.68 {ECO:0000256|ARBA:ARBA00013193};	PLAT		ENSG00000104368.19	Secreted {ECO:0000256|ARBA:ARBA00004613}.	Homo sapiens (Human).						GO:0031639, P:plasminogen activation	GO:0005576, C:extracellular region	GO:0004252, F:serine-type endopeptidase activity	PF00008;PF00039;PF00051;PF00089	EGF;fn1;Kringle;Trypsin					9606					GO:0031639;GO:0005576;GO:0004252	NotFound
482200000	361670000	Q13347	Eukaryotic translation initiation factor 3 subunit I	RecName: Full=Eukaryotic translation initiation factor 3 subunit I {ECO:0000255|HAMAP-Rule:MF_03008}; Short=eIF3i {ECO:0000255|HAMAP-Rule:MF_03008}; AltName: Full=Eukaryotic translation initiation factor 3 subunit 2 {ECO:0000255|HAMAP-Rule:MF_03008}; AltName: Full=TGF-beta receptor-interacting protein 1; Short=TRIP-1; AltName: Full=eIF-3-beta {ECO:0000255|HAMAP-Rule:MF_03008}; AltName: Full=eIF3 …	EIF3I	8668	ENSG00000084623.12	Cytoplasm {ECO:0000255|HAMAP-Rule:MF_03008}.	Homo sapiens (Human).	9606.ENSP00000362688	KOG0643	R-HSA-156827;R-HSA-72649;R-HSA-72689;R-HSA-72695;R-HSA-72702;R-HSA-72706	L13a-mediated translational silencing of Ceruloplasmin expression;Translation initiation complex formation;Formation of a pool of free 40S subunits;Formation of the ternary complex, and subsequently, the 43S complex;Ribosomal scanning and start codon recognition;GTP hydrolysis and joining of the 60S ribosomal subunit	hsa:8668	GO:0002183, P:cytoplasmic translational initiation;GO:0001732, P:formation of cytoplasmic translation initiation complex;GO:0006413, P:translational initiation	GO:0005829, C:cytosol;GO:0016282, C:eukaryotic 43S preinitiation complex;GO:0033290, C:eukaryotic 48S preinitiation complex;GO:0005852, C:eukaryotic translation initiation factor 3 complex;GO:0071541, C:eukaryotic translation initiation factor 3 complex, eIF3m;GO:0070062, C:extracellular exosome;GO:0045202, C:synapse	GO:0003723, F:RNA binding;GO:0003743, F:translation initiation factor activity	PF00400	WD40	K03246	translation initiation factor 3 subunit I			9606					GO:0002183;GO:0001732;GO:0006413;GO:0005829;GO:0016282;GO:0033290;GO:0005852;GO:0071541;GO:0070062;GO:0045202;GO:0003723;GO:0003743	NotFound
2655200000	2356800000	J3QR09	Ribosomal protein L19	RecName: Full=Ribosomal protein L19 {ECO:0000256|RuleBase:RU000574};	RPL19		ENSG00000108298.12		Homo sapiens (Human).						GO:0006412, P:translation	GO:0005829, C:cytosol;GO:0022625, C:cytosolic large ribosomal subunit;GO:0005730, C:nucleolus	GO:0003723, F:RNA binding;GO:0003735, F:structural constituent of ribosome	PF01280	Ribosomal_L19e					9606					GO:0006412;GO:0005829;GO:0022625;GO:0005730;GO:0003723;GO:0003735	NotFound
17027000	35782000	Q9Y5P6	Mannose-1-phosphate guanyltransferase beta	RecName: Full=Mannose-1-phosphate guanyltransferase beta; EC=2.7.7.13 {ECO:0000250|UniProtKB:P0C5I2}; AltName: Full=GDP-mannose pyrophosphorylase B; AltName: Full=GTP-mannose-1-phosphate guanylyltransferase beta;	GMPPB	29925	ENSG00000173540.14. [Q9Y5P6-2]	Cytoplasm {ECO:0000269|PubMed:23768512}.	Homo sapiens (Human).	9606.ENSP00000309092	KOG1322	R-HSA-446205	Synthesis of GDP-mannose	hsa:29925	GO:0000032, P:cell wall mannoprotein biosynthetic process;GO:0009298, P:GDP-mannose biosynthetic process;GO:0006486, P:protein glycosylation	GO:0005737, C:cytoplasm	GO:0005525, F:GTP binding;GO:0004475, F:mannose-1-phosphate guanylyltransferase (GTP) activity	PF00132;PF00483	Hexapep;NTP_transferase	K00966	mannose-1-phosphate guanylyltransferase [EC:2.7.7.13]	hsa00051;hsa00520;hsa01100;hsa01240;hsa01250	Fructose and mannose metabolism;Amino sugar and nucleotide sugar metabolism;Metabolic pathways;Biosynthesis of cofactors;Biosynthesis of nucleotide sugars	9606	1;1;1;1;1	Metabolism;Metabolism;Metabolism;Metabolism;Metabolism	1_1;1_1;1_0;1_0;1_0	Carbohydrate metabolism;Carbohydrate metabolism;Global and overview maps;Global and overview maps;Global and overview maps	GO:0000032;GO:0009298;GO:0006486;GO:0005737;GO:0005525;GO:0004475	NotFound
7629700000	4101800000	Q13283	Ras GTPase-activating protein-binding protein 1	RecName: Full=Ras GTPase-activating protein-binding protein 1; Short=G3BP-1; EC=3.6.4.12 {ECO:0000269|PubMed:9889278}; EC=3.6.4.13 {ECO:0000269|PubMed:9889278}; AltName: Full=ATP-dependent DNA helicase VIII; Short=hDH VIII; AltName: Full=GAP SH3 domain-binding protein 1;	G3BP1	10146	ENSG00000145907.16. [Q13283-1]	Cytoplasm, cytosol {ECO:0000269|PubMed:20180778, ECO:0000269|PubMed:30510222}. Perikaryon {ECO:0000250|UniProtKB:P97855}. Cytoplasm, Stress granule {ECO:0000269|PubMed:12642610, ECO:0000269|PubMed:17210633, ECO:0000269|PubMed:20180778, ECO:0000269|PubMed:23953116, ECO:0000269|PubMed:27022092, ECO:0000269|PubMed:30404792, ECO:0000269|PubMed:32302570, ECO:0000269|PubMed:32302571, ECO:0000269|PubMed…	Homo sapiens (Human).	9606.ENSP00000377681	KOG0116	R-HSA-9705671	SARS-CoV-2 activates/modulates innate and adaptive immune responses	hsa:10146	GO:0051607, P:defense response to virus;GO:0045087, P:innate immune response;GO:0090090, P:negative regulation of canonical Wnt signaling pathway;GO:0062029, P:positive regulation of stress granule assembly;GO:0032481, P:positive regulation of type I interferon production;GO:0007265, P:Ras protein signal transduction;GO:0034063, P:stress granule assembly	GO:0005737, C:cytoplasm;GO:0010494, C:cytoplasmic stress granule;GO:0005829, C:cytosol;GO:0005925, C:focal adhesion;GO:0005634, C:nucleus;GO:0043204, C:perikaryon;GO:1990904, C:ribonucleoprotein complex	GO:0005524, F:ATP binding;GO:0016887, F:ATP hydrolysis activity;GO:0003677, F:DNA binding;GO:0003678, F:DNA helicase activity;GO:0033677, F:DNA/RNA helicase activity;GO:0004519, F:endonuclease activity;GO:0140693, F:molecular condensate scaffold activity;GO:0003729, F:mRNA binding;GO:0043024, F:ribosomal small subunit binding;GO:0003723, F:RNA binding;GO:0003724, F:RNA helicase activity	PF02136;PF00076	NTF2;RRM_1	K17265	Ras GTPase-activating protein-binding protein 1 [EC:5.6.2.3 3.6.4.13]			9606					GO:0051607;GO:0045087;GO:0090090;GO:0062029;GO:0032481;GO:0007265;GO:0034063;GO:0005737;GO:0010494;GO:0005829;GO:0005925;GO:0005634;GO:0043204;GO:1990904;GO:0005524;GO:0016887;GO:0003677;GO:0003678;GO:0033677;GO:0004519;GO:0140693;GO:0003729;GO:0043024;GO:0003723;GO:0003724	NotFound
123870000	80838000	A0A7I2YQQ3	folate gamma-glutamyl hydrolase	RecName: Full=folate gamma-glutamyl hydrolase {ECO:0000256|ARBA:ARBA00012886, ECO:0000256|PROSITE-ProRule:PRU00607}; EC=3.4.19.9 {ECO:0000256|ARBA:ARBA00012886, ECO:0000256|PROSITE-ProRule:PRU00607};	GGH		ENSG00000137563.13	Secreted, extracellular space {ECO:0000256|ARBA:ARBA00004239}.	Homo sapiens (Human).						GO:0006541, P:glutamine metabolic process	GO:0005576, C:extracellular region	GO:0034722, F:gamma-glutamyl-peptidase activity	PF07722	Peptidase_C26					9606					GO:0006541;GO:0005576;GO:0034722	NotFound
32367000	33604000	A0A8Q3SIG7	Pre-mRNA processing factor 40 homolog A	SubName: Full=Pre-mRNA processing factor 40 homolog A {ECO:0000313|Ensembl:ENSP00000512592.1};	PRPF40A		ENSG00000196504.21		Homo sapiens (Human).						GO:0045292, P:mRNA cis splicing, via spliceosome	GO:0005634, C:nucleus		PF01846;PF00397	FF;WW					9606					GO:0045292;GO:0005634	NotFound
64452000	52809000	H7C5L9	Mitochondrial ribosomal protein S22	SubName: Full=Mitochondrial ribosomal protein S22 {ECO:0000313|Ensembl:ENSP00000420229.2};	MRPS22		ENSG00000175110.14		Homo sapiens (Human).							GO:0005739, C:mitochondrion		PF10245	MRP-S22					9606					GO:0005739	NotFound
12906000	13521000	A0A7P0TB58	Acyl-CoA dehydrogenase family member 9	SubName: Full=Acyl-CoA dehydrogenase family member 9 {ECO:0000313|Ensembl:ENSP00000506316.1};	ACAD9		ENSG00000177646.20	Mitochondrion {ECO:0000256|ARBA:ARBA00004173}.	Homo sapiens (Human).						GO:0019752, P:carboxylic acid metabolic process	GO:0005739, C:mitochondrion	GO:0003995, F:acyl-CoA dehydrogenase activity;GO:0050660, F:flavin adenine dinucleotide binding	PF00441;PF02770;PF02771	Acyl-CoA_dh_1;Acyl-CoA_dh_M;Acyl-CoA_dh_N					9606					GO:0019752;GO:0005739;GO:0003995;GO:0050660	NotFound
0	6994900	H0YJ50	non-specific serine/threonine protein kinase	RecName: Full=non-specific serine/threonine protein kinase {ECO:0000256|ARBA:ARBA00012513}; EC=2.7.11.1 {ECO:0000256|ARBA:ARBA00012513}; Flags: Fragment;	VRK1		ENSG00000100749.9		Homo sapiens (Human).								GO:0005524, F:ATP binding;GO:0004672, F:protein kinase activity	PF00069	Pkinase					9606					GO:0005524;GO:0004672	NotFound
14497000	0	A0A7P0T893	A-kinase anchoring protein 8	SubName: Full=A-kinase anchoring protein 8 {ECO:0000313|Ensembl:ENSP00000504982.1};	AKAP8		ENSG00000105127.10		Homo sapiens (Human).							GO:0005654, C:nucleoplasm	GO:0003677, F:DNA binding;GO:0046872, F:metal ion binding	PF04988	AKAP95					9606					GO:0005654;GO:0003677;GO:0046872	NotFound
34460000	9369000	A0A7P0T8A6	MICAL like 1	SubName: Full=MICAL like 1 {ECO:0000313|Ensembl:ENSP00000504999.1};	MICALL1		ENSG00000100139.14		Homo sapiens (Human).								GO:0046872, F:metal ion binding	PF00307;PF00412	CH;LIM					9606					GO:0046872	NotFound
0	13864000	A0A7P0T9Q3	Interferon induced transmembrane protein 2	SubName: Full=Interferon induced transmembrane protein 2 {ECO:0000313|Ensembl:ENSP00000505719.1}; Flags: Fragment;	IFITM2		ENSG00000185201.18	Membrane {ECO:0000256|ARBA:ARBA00004370}.	Homo sapiens (Human).							GO:0016020, C:membrane		PF04505	CD225					9606					GO:0016020	NotFound
35372000	29844000	A0A7P0TB55	Medium-chain specific acyl-CoA dehydrogenase, mitochondrial	RecName: Full=Medium-chain specific acyl-CoA dehydrogenase, mitochondrial {ECO:0000256|ARBA:ARBA00019125}; EC=1.3.8.7 {ECO:0000256|ARBA:ARBA00012033};	ACADM		ENSG00000117054.15		Homo sapiens (Human).							GO:0005739, C:mitochondrion	GO:0003995, F:acyl-CoA dehydrogenase activity;GO:0050660, F:flavin adenine dinucleotide binding	PF00441;PF02770	Acyl-CoA_dh_1;Acyl-CoA_dh_M					9606					GO:0005739;GO:0003995;GO:0050660	NotFound
21755000	0	A0A7P0T8G7	RNA helicase	RecName: Full=RNA helicase {ECO:0000256|ARBA:ARBA00012552}; EC=3.6.4.13 {ECO:0000256|ARBA:ARBA00012552};	DDX20		ENSG00000064703.13		Homo sapiens (Human).								GO:0005524, F:ATP binding;GO:0016787, F:hydrolase activity;GO:0003676, F:nucleic acid binding;GO:0003724, F:RNA helicase activity	PF00270	DEAD					9606					GO:0005524;GO:0016787;GO:0003676;GO:0003724	NotFound
0	10541000	A0A7P0T8J7	Protein AAR2 homolog	RecName: Full=Protein AAR2 homolog {ECO:0000256|ARBA:ARBA00016372}; AltName: Full=AAR2 splicing factor homolog {ECO:0000256|ARBA:ARBA00030625};	AAR2		ENSG00000131043.13		Homo sapiens (Human).									PF05282	AAR2					9606						NotFound
5059000	24207000	O14776	Transcription elongation regulator 1	RecName: Full=Transcription elongation regulator 1; AltName: Full=TATA box-binding protein-associated factor 2S; AltName: Full=Transcription factor CA150;	TCERG1	10915	ENSG00000113649.13. [O14776-1]	Nucleus {ECO:0000269|PubMed:10908677, ECO:0000269|PubMed:15485897, ECO:0000269|PubMed:9315662}.	Homo sapiens (Human).	9606.ENSP00000296702	KOG0155	R-HSA-72163	mRNA Splicing - Major Pathway	hsa:10915	GO:0006397, P:mRNA processing;GO:0000122, P:negative regulation of transcription by RNA polymerase II;GO:0034244, P:negative regulation of transcription elongation by RNA polymerase II;GO:0045944, P:positive regulation of transcription by RNA polymerase II;GO:0032968, P:positive regulation of transcription elongation by RNA polymerase II;GO:0008380, P:RNA splicing	GO:0016607, C:nuclear speck;GO:0005654, C:nucleoplasm;GO:0005634, C:nucleus	GO:0042802, F:identical protein binding;GO:0003723, F:RNA binding;GO:0070063, F:RNA polymerase binding;GO:0061629, F:RNA polymerase II-specific DNA-binding transcription factor binding;GO:0003713, F:transcription coactivator activity;GO:0003712, F:transcription coregulator activity;GO:0003714, F:transcription corepressor activity;GO:0003711, F:transcription elongation factor activity;GO:0044390, …	PF01846;PF00397	FF;WW	K12824	transcription elongation regulator 1	hsa03040	Spliceosome	9606	2	Genetic Information Processing	2_1	Transcription	GO:0006397;GO:0000122;GO:0034244;GO:0045944;GO:0032968;GO:0008380;GO:0016607;GO:0005654;GO:0005634;GO:0042802;GO:0003723;GO:0070063;GO:0061629;GO:0003713;GO:0003712;GO:0003714;GO:0003711;GO:0044390	NotFound
0	18290000	A0A7P0T8S7	2'-5'-oligoadenylate synthetase 3	SubName: Full=2'-5'-oligoadenylate synthetase 3 {ECO:0000313|Ensembl:ENSP00000505225.1};	OAS3		ENSG00000111331.14		Homo sapiens (Human).						GO:0051607, P:defense response to virus;GO:0045087, P:innate immune response	GO:0005829, C:cytosol;GO:0005654, C:nucleoplasm;GO:0005886, C:plasma membrane	GO:0016779, F:nucleotidyltransferase activity	PF10421	OAS1_C					9606					GO:0051607;GO:0045087;GO:0005829;GO:0005654;GO:0005886;GO:0016779	NotFound
11064000	9130700	A0A7P0T9C7	dolichyl-phosphate beta-glucosyltransferase	RecName: Full=dolichyl-phosphate beta-glucosyltransferase {ECO:0000256|ARBA:ARBA00012583}; EC=2.4.1.117 {ECO:0000256|ARBA:ARBA00012583};	ALG5		ENSG00000120697.10	Endoplasmic reticulum membrane {ECO:0000256|ARBA:ARBA00004389}; Single-pass membrane protein {ECO:0000256|ARBA:ARBA00004389}.	Homo sapiens (Human).							GO:0005789, C:endoplasmic reticulum membrane	GO:0016757, F:glycosyltransferase activity	PF00535	Glycos_transf_2					9606					GO:0005789;GO:0016757	NotFound
225010000	180000000	P43490	Nicotinamide phosphoribosyltransferase	RecName: Full=Nicotinamide phosphoribosyltransferase; Short=NAmPRTase; Short=Nampt; EC=2.4.2.12 {ECO:0000250|UniProtKB:Q99KQ4}; AltName: Full=Pre-B-cell colony-enhancing factor 1; Short=Pre-B cell-enhancing factor; AltName: Full=Visfatin;	NAMPT	10135	ENSG00000105835.13	Nucleus {ECO:0000269|PubMed:24130902}. Cytoplasm {ECO:0000250|UniProtKB:Q99KQ4}. Secreted {ECO:0000269|PubMed:21741723}. Note=Under non-inflammatory conditions, visfatin predominantly exhibits a granular pattern within the nucleus. Secreted by endothelial cells upon IL-1beta stimulation. Abundantly secreted in milk, reaching 100- fold higher concentrations compared to maternal serum. {ECO:0000269…	Homo sapiens (Human).	9606.ENSP00000222553	ENOG502QSGN	R-HSA-1368108;R-HSA-197264;R-HSA-9768919	BMAL1:CLOCK,NPAS2 activates circadian gene expression;Nicotinamide salvaging;NPAS4 regulates expression of target genes	hsa:10135	GO:0007267, P:cell-cell signaling;GO:0032922, P:circadian regulation of gene expression;GO:0034356, P:NAD biosynthesis via nicotinamide riboside salvage pathway;GO:0009435, P:NAD biosynthetic process;GO:0008284, P:positive regulation of cell population proliferation;GO:0051770, P:positive regulation of nitric-oxide synthase biosynthetic process;GO:0045944, P:positive regulation of transcription b…	GO:0030054, C:cell junction;GO:0005829, C:cytosol;GO:0070062, C:extracellular exosome;GO:0016607, C:nuclear speck	GO:0005125, F:cytokine activity;GO:0042802, F:identical protein binding;GO:0047280, F:nicotinamide phosphoribosyltransferase activity	PF18127;PF04095	NAMPT_N;NAPRTase	K03462	nicotinamide phosphoribosyltransferase [EC:2.4.2.12]	hsa00760;hsa01100;hsa04621	Nicotinate and nicotinamide metabolism;Metabolic pathways;NOD-like receptor signaling pathway	9606	1;1;5	Metabolism;Metabolism;Organismal Systems	1_8;1_0;5_1	Metabolism of cofactors and vitamins;Global and overview maps;Immune system	GO:0007267;GO:0032922;GO:0034356;GO:0009435;GO:0008284;GO:0051770;GO:0045944;GO:0007165;GO:0030054;GO:0005829;GO:0070062;GO:0016607;GO:0005125;GO:0042802;GO:0047280	NotFound
15854000	18624000	A0A7P0TA47	Acetyltransferase component of pyruvate dehydrogenase complex	RecName: Full=Acetyltransferase component of pyruvate dehydrogenase complex {ECO:0000256|RuleBase:RU361137}; EC=2.3.1.12 {ECO:0000256|RuleBase:RU361137};	DLAT		ENSG00000150768.18	Mitochondrion matrix {ECO:0000256|ARBA:ARBA00004305}.	Homo sapiens (Human).						GO:0006086, P:acetyl-CoA biosynthetic process from pyruvate	GO:0043231, C:intracellular membrane-bounded organelle;GO:0005759, C:mitochondrial matrix;GO:0005739, C:mitochondrion;GO:0045254, C:pyruvate dehydrogenase complex	GO:0004742, F:dihydrolipoyllysine-residue acetyltransferase activity	PF00198;PF00364;PF02817	2-oxoacid_dh;Biotin_lipoyl;E3_binding					9606					GO:0006086;GO:0043231;GO:0005759;GO:0005739;GO:0045254;GO:0004742	NotFound
0	7626000	H7C235	Sphingomyelin phosphodiesterase 4	SubName: Full=Sphingomyelin phosphodiesterase 4 {ECO:0000313|Ensembl:ENSP00000403915.1}; Flags: Fragment;	SMPD4		ENSG00000136699.20	Membrane {ECO:0000256|ARBA:ARBA00004167}; Single- pass membrane protein {ECO:0000256|ARBA:ARBA00004167}.	Homo sapiens (Human).							GO:0016020, C:membrane	GO:0050290, F:sphingomyelin phosphodiesterase D activity	PF14724	mit_SMPDase					9606					GO:0016020;GO:0050290	NotFound
13560000	0	A0A7P0T9W1	Dihydrolipoamide branched chain transacylase E2	SubName: Full=Dihydrolipoamide branched chain transacylase E2 {ECO:0000313|Ensembl:ENSP00000505780.1};	DBT	1629	ENSG00000137992.15	Mitochondrion matrix {ECO:0000256|ARBA:ARBA00004305}.	Homo sapiens (Human).							GO:0005759, C:mitochondrial matrix	GO:0016746, F:acyltransferase activity	PF00198;PF02817	2-oxoacid_dh;E3_binding					9606					GO:0005759;GO:0016746	NotFound
7629900000	8667000000	P07237	Protein disulfide-isomerase	RecName: Full=Protein disulfide-isomerase; Short=PDI; EC=5.3.4.1 {ECO:0000269|PubMed:32149426}; AltName: Full=Cellular thyroid hormone-binding protein; AltName: Full=Prolyl 4-hydroxylase subunit beta; AltName: Full=p55; Flags: Precursor;	P4HB	5034	ENSG00000185624.16	Endoplasmic reticulum {ECO:0000269|PubMed:23475612, ECO:0000269|PubMed:32149426}. Endoplasmic reticulum lumen {ECO:0000269|PubMed:10636893, ECO:0000269|PubMed:23475612}. Melanosome {ECO:0000269|PubMed:12643545, ECO:0000269|PubMed:17081065}. Cell membrane {ECO:0000269|PubMed:21670307}; Peripheral membrane protein {ECO:0000305}. Note=Highly abundant. In some cell types, seems to be also secreted or…	Homo sapiens (Human).	9606.ENSP00000327801	KOG0190	R-HSA-1650814;R-HSA-264876;R-HSA-3299685;R-HSA-381426;R-HSA-5358346;R-HSA-8866423;R-HSA-8957275;R-HSA-8963888;R-HSA-8964041;R-HSA-9020591;R-HSA-9020933	Collagen biosynthesis and modifying enzymes;Insulin processing;Detoxification of Reactive Oxygen Species;Regulation of Insulin-like Growth Factor (IGF) transport and uptake by Insulin-like Growth Factor Binding Proteins (IGFBPs);Hedgehog ligand biogenesis;VLDL assembly;Post-translational protein phosphorylation;Chylomicron assembly;LDL remodeling;Interleukin-12 signaling;Interleukin-23 signaling	hsa:5034	GO:0071456, P:cellular response to hypoxia;GO:0098761, P:cellular response to interleukin-7;GO:0006888, P:endoplasmic reticulum to Golgi vesicle-mediated transport;GO:0030070, P:insulin processing;GO:0035722, P:interleukin-12-mediated signaling pathway;GO:0038155, P:interleukin-23-mediated signaling pathway;GO:0018401, P:peptidyl-proline hydroxylation to 4-hydroxy-L-proline;GO:0045785, P:positive…	GO:0005856, C:cytoskeleton;GO:0005829, C:cytosol;GO:0005783, C:endoplasmic reticulum;GO:0034663, C:endoplasmic reticulum chaperone complex;GO:0005788, C:endoplasmic reticulum lumen;GO:0005793, C:endoplasmic reticulum-Golgi intermediate compartment;GO:0009897, C:external side of plasma membrane;GO:0070062, C:extracellular exosome;GO:0005576, C:extracellular region;GO:0005925, C:focal adhesion;GO:0…	GO:0003779, F:actin binding;GO:0019899, F:enzyme binding;GO:0005178, F:integrin binding;GO:0004656, F:procollagen-proline 4-dioxygenase activity;GO:0003756, F:protein disulfide isomerase activity;GO:0046982, F:protein heterodimerization activity;GO:0015035, F:protein-disulfide reductase activity;GO:0003723, F:RNA binding;GO:0016972, F:thiol oxidase activity	PF00085;PF13848	Thioredoxin;Thioredoxin_6	K09580	protein disulfide-isomerase A1 [EC:5.3.4.1]	hsa04141	Protein processing in endoplasmic reticulum	9606	2	Genetic Information Processing	2_3	Folding, sorting and degradation	GO:0071456;GO:0098761;GO:0006888;GO:0030070;GO:0035722;GO:0038155;GO:0018401;GO:0045785;GO:1900026;GO:0046598;GO:0006457;GO:0034975;GO:1902175;GO:0034976;GO:0005856;GO:0005829;GO:0005783;GO:0034663;GO:0005788;GO:0005793;GO:0009897;GO:0070062;GO:0005576;GO:0005925;GO:0030027;GO:0042470;GO:0016222;GO:0032991;GO:0003779;GO:0019899;GO:0005178;GO:0004656;GO:0003756;GO:0046982;GO:0015035;GO:0003723;GO:…	NotFound
338230000	310870000	A0A7P0TA76	Acyl-CoA synthetase long chain family member 3	SubName: Full=Acyl-CoA synthetase long chain family member 3 {ECO:0000313|Ensembl:ENSP00000505933.1};	ACSL3		ENSG00000123983.15		Homo sapiens (Human).						GO:0006629, P:lipid metabolic process	GO:0016020, C:membrane		PF00501	AMP-binding					9606					GO:0006629;GO:0016020	NotFound
8536200	86972000	A0A7P0TB04	Basigin (Ok blood group)	SubName: Full=Basigin (Ok blood group) {ECO:0000313|Ensembl:ENSP00000506321.1};	BSG		ENSG00000172270.22		Homo sapiens (Human).							GO:0016020, C:membrane		PF13927	Ig_3					9606					GO:0016020	NotFound
1638000000	2006400000	P27824	Calnexin	RecName: Full=Calnexin; AltName: Full=IP90; AltName: Full=Major histocompatibility complex class I antigen-binding protein p88; AltName: Full=p90; Flags: Precursor;	CANX	821	ENSG00000127022.16. [P27824-1]	Endoplasmic reticulum membrane {ECO:0000269|PubMed:22314232}; Single-pass type I membrane protein {ECO:0000255}. Endoplasmic reticulum {ECO:0000269|PubMed:22314232}. Melanosome {ECO:0000269|PubMed:12643545, ECO:0000269|PubMed:17081065}. Note=Identified by mass spectrometry in melanosome fractions from stage I to stage IV (PubMed:12643545, PubMed:17081065). The palmitoylated form preferentially lo…	Homo sapiens (Human).	9606.ENSP00000247461	KOG0675	R-HSA-168316;R-HSA-2132295;R-HSA-8984722;R-HSA-901042;R-HSA-9020956;R-HSA-9683686;R-HSA-9694548;R-HSA-983170	Assembly of Viral Components at the Budding Site;MHC class II antigen presentation;Interleukin-35 Signalling;Calnexin/calreticulin cycle;Interleukin-27 signaling;Maturation of spike protein;Maturation of spike protein;Antigen Presentation: Folding, assembly and peptide loading of class I MHC	hsa:821	GO:0007568, P:aging;GO:0072583, P:clathrin-dependent endocytosis;GO:0006457, P:protein folding;GO:0034975, P:protein folding in endoplasmic reticulum;GO:0009306, P:protein secretion;GO:0048488, P:synaptic vesicle endocytosis;GO:0030433, P:ubiquitin-dependent ERAD pathway;GO:0019082, P:viral protein processing	GO:0030424, C:axon;GO:0032839, C:dendrite cytoplasm;GO:0043197, C:dendritic spine;GO:0005783, C:endoplasmic reticulum;GO:0005788, C:endoplasmic reticulum lumen;GO:0005789, C:endoplasmic reticulum membrane;GO:0044322, C:endoplasmic reticulum quality control compartment;GO:0070062, C:extracellular exosome;GO:0098978, C:glutamatergic synapse;GO:0098553, C:lumenal side of endoplasmic reticulum membra…	GO:0034185, F:apolipoprotein binding;GO:0005509, F:calcium ion binding;GO:0030246, F:carbohydrate binding;GO:0035255, F:ionotropic glutamate receptor binding;GO:0003723, F:RNA binding;GO:0051082, F:unfolded protein binding	PF00262	Calreticulin	K08054	calnexin	hsa04141;hsa04145;hsa04612;hsa04918;hsa05166	Protein processing in endoplasmic reticulum;Phagosome;Antigen processing and presentation;Thyroid hormone synthesis;Human T-cell leukemia virus 1 infection	9606	2;4;5;5;6	Genetic Information Processing;Cellular Processes;Organismal Systems;Organismal Systems;Human Diseases	2_3;4_1;5_1;5_2;6_3	Folding, sorting and degradation;Transport and catabolism;Immune system;Endocrine system;Infectious disease: viral	GO:0007568;GO:0072583;GO:0006457;GO:0034975;GO:0009306;GO:0048488;GO:0030433;GO:0019082;GO:0030424;GO:0032839;GO:0043197;GO:0005783;GO:0005788;GO:0005789;GO:0044322;GO:0070062;GO:0098978;GO:0098553;GO:0042470;GO:0016020;GO:0044233;GO:0043025;GO:0031965;GO:0045211;GO:0048787;GO:0032991;GO:0005840;GO:0005791;GO:0005790;GO:0034185;GO:0005509;GO:0030246;GO:0035255;GO:0003723;GO:0051082	NotFound
28079000	0	P50281	Matrix metalloproteinase-14	RecName: Full=Matrix metalloproteinase-14; Short=MMP-14; EC=3.4.24.80; AltName: Full=MMP-X1; AltName: Full=Membrane-type matrix metalloproteinase 1; Short=MT-MMP 1; Short=MTMMP1; AltName: Full=Membrane-type-1 matrix metalloproteinase; Short=MT1-MMP; Short=MT1MMP; Flags: Precursor;	MMP14	4323	ENSG00000157227.14	Membrane {ECO:0000305}; Single-pass type I membrane protein {ECO:0000305}. Melanosome. Cytoplasm. Note=Identified by mass spectrometry in melanosome fractions from stage I to stage IV. Forms a complex with BST2 and localizes to the cytoplasm.	Homo sapiens (Human).	9606.ENSP00000308208	KOG1565	R-HSA-1442490;R-HSA-1474228;R-HSA-1592389	Collagen degradation;Degradation of the extracellular matrix;Activation of Matrix Metalloproteinases	hsa:4323	GO:0001525, P:angiogenesis;GO:0043615, P:astrocyte cell migration;GO:0048754, P:branching morphogenesis of an epithelial tube;GO:0048870, P:cell motility;GO:0035988, P:chondrocyte proliferation;GO:0030574, P:collagen catabolic process;GO:0097094, P:craniofacial suture morphogenesis;GO:0048701, P:embryonic cranial skeleton morphogenesis;GO:0001958, P:endochondral ossification;GO:0035987, P:endoder…	GO:0031410, C:cytoplasmic vesicle;GO:0005829, C:cytosol;GO:0031012, C:extracellular matrix;GO:0005615, C:extracellular space;GO:0005925, C:focal adhesion;GO:0005796, C:Golgi lumen;GO:0045111, C:intermediate filament cytoskeleton;GO:0044354, C:macropinosome;GO:0042470, C:melanosome;GO:0005634, C:nucleus;GO:0005886, C:plasma membrane	GO:0004175, F:endopeptidase activity;GO:0005178, F:integrin binding;GO:0070006, F:metalloaminopeptidase activity;GO:0004222, F:metalloendopeptidase activity;GO:0004252, F:serine-type endopeptidase activity;GO:0008270, F:zinc ion binding	PF11857;PF00045;PF00413;PF01471	DUF3377;Hemopexin;Peptidase_M10;PG_binding_1	K07763	matrix metalloproteinase-14 (membrane-inserted) [EC:3.4.24.80]	hsa04668;hsa04912;hsa04928	TNF signaling pathway;GnRH signaling pathway;Parathyroid hormone synthesis, secretion and action	9606	3;5;5	Environmental Information Processing;Organismal Systems;Organismal Systems	3_2;5_2;5_2	Signal transduction;Endocrine system;Endocrine system	GO:0001525;GO:0043615;GO:0048754;GO:0048870;GO:0035988;GO:0030574;GO:0097094;GO:0048701;GO:0001958;GO:0035987;GO:0001935;GO:0022617;GO:0030198;GO:0060322;GO:0030324;GO:0008584;GO:0051895;GO:0045746;GO:0001541;GO:0045579;GO:0030307;GO:0030335;GO:1905523;GO:0010831;GO:0010954;GO:0016485;GO:0006508;GO:1903076;GO:0043627;GO:0001666;GO:0009612;GO:1990834;GO:0014070;GO:0006979;GO:0001501;GO:0048771;GO:…	NotFound
106480000	60431000	A0A7P0TAL9	Eukaryotic translation initiation factor 2 alpha kinase 2	SubName: Full=Eukaryotic translation initiation factor 2 alpha kinase 2 {ECO:0000313|Ensembl:ENSP00000506203.1};	EIF2AK2		ENSG00000055332.19		Homo sapiens (Human).							GO:0005829, C:cytosol	GO:0005524, F:ATP binding;GO:0003725, F:double-stranded RNA binding;GO:0004674, F:protein serine/threonine kinase activity	PF00035;PF00069	dsrm;Pkinase					9606					GO:0005829;GO:0005524;GO:0003725;GO:0004674	NotFound
1054200000	1062700000	P08195	4F2 cell-surface antigen heavy chain	RecName: Full=4F2 cell-surface antigen heavy chain {ECO:0000303|PubMed:3476959}; Short=4F2hc {ECO:0000303|PubMed:11557028}; AltName: Full=4F2 heavy chain antigen {ECO:0000303|PubMed:3036867}; AltName: Full=Lymphocyte activation antigen 4F2 large subunit {ECO:0000303|PubMed:3480538}; AltName: Full=Solute carrier family 3 member 2 {ECO:0000303|PubMed:12270127}; AltName: CD_antigen=CD98;	SLC3A2	6520	ENSG00000168003.19. [P08195-2]	Apical cell membrane {ECO:0000269|PubMed:11742812}. Cell membrane {ECO:0000269|PubMed:11311135, ECO:0000269|PubMed:11389679, ECO:0000269|PubMed:11557028, ECO:0000269|PubMed:11564694, ECO:0000269|PubMed:12225859, ECO:0000269|PubMed:15769744, ECO:0000269|PubMed:16496379, ECO:0000269|PubMed:25998567, ECO:0000269|PubMed:3476959, ECO:0000269|PubMed:3480538, ECO:0000269|PubMed:9829974}; Single-pass typ…	Homo sapiens (Human).	9606.ENSP00000367123	KOG0471	R-HSA-210991;R-HSA-352230;R-HSA-5660862;R-HSA-71240	Basigin interactions;Amino acid transport across the plasma membrane;Defective SLC7A7 causes lysinuric protein intolerance (LPI);Tryptophan catabolism	hsa:6520	GO:0006865, P:amino acid transport;GO:0006816, P:calcium ion transport;GO:0005975, P:carbohydrate metabolic process;GO:0015818, P:isoleucine transport;GO:1904273, P:L-alanine import across plasma membrane;GO:1902024, P:L-histidine transport;GO:1903801, P:L-leucine import across plasma membrane;GO:0098713, P:leucine import across plasma membrane;GO:0015820, P:leucine transport;GO:0015821, P:methio…	GO:1990184, C:amino acid transport complex;GO:0070161, C:anchoring junction;GO:0016324, C:apical plasma membrane;GO:0044225, C:apical pole of neuron;GO:0009925, C:basal plasma membrane;GO:0016323, C:basolateral plasma membrane;GO:0009986, C:cell surface;GO:0070062, C:extracellular exosome;GO:0005765, C:lysosomal membrane;GO:0042470, C:melanosome;GO:0016020, C:membrane;GO:0005654, C:nucleoplasm;GO…	GO:0015173, F:aromatic amino acid transmembrane transporter activity;GO:0045296, F:cadherin binding;GO:0005432, F:calcium:sodium antiporter activity;GO:0003725, F:double-stranded RNA binding;GO:0015180, F:L-alanine transmembrane transporter activity;GO:0015190, F:L-leucine transmembrane transporter activity;GO:0015175, F:neutral L-amino acid transmembrane transporter activity;GO:0003723, F:RNA bi…	PF00128;PF16028	Alpha-amylase;SLC3A2_N	K06519	solute carrier family 3, member 2	hsa04150;hsa04216;hsa04974	mTOR signaling pathway;Ferroptosis;Protein digestion and absorption	9606	3;4;5	Environmental Information Processing;Cellular Processes;Organismal Systems	3_2;4_2;5_4	Signal transduction;Cell growth and death;Digestive system	GO:0006865;GO:0006816;GO:0005975;GO:0015818;GO:1904273;GO:1902024;GO:1903801;GO:0098713;GO:0015820;GO:0015821;GO:0015823;GO:0015824;GO:0043330;GO:0070327;GO:0015827;GO:0015828;GO:0015829;GO:0046718;GO:1990184;GO:0070161;GO:0016324;GO:0044225;GO:0009925;GO:0016323;GO:0009986;GO:0070062;GO:0005765;GO:0042470;GO:0016020;GO:0005654;GO:0005886;GO:0045202;GO:0015173;GO:0045296;GO:0005432;GO:0003725;GO:…	NotFound
2165100000	2197100000	P55072	Transitional endoplasmic reticulum ATPase	RecName: Full=Transitional endoplasmic reticulum ATPase; Short=TER ATPase; EC=3.6.4.6 {ECO:0000269|PubMed:26471729}; AltName: Full=15S Mg(2+)-ATPase p97 subunit; AltName: Full=Valosin-containing protein; Short=VCP;	VCP	7415	ENSG00000165280.18	Cytoplasm, cytosol {ECO:0000269|PubMed:15456787}. Endoplasmic reticulum {ECO:0000269|PubMed:15215856}. Nucleus {ECO:0000269|PubMed:23042605, ECO:0000269|PubMed:26842564}. Cytoplasm, Stress granule {ECO:0000269|PubMed:29804830}. Note=Present in the neuronal hyaline inclusion bodies specifically found in motor neurons from amyotrophic lateral sclerosis patients (PubMed:15456787). Present in the Lew…	Homo sapiens (Human).	9606.ENSP00000351777	KOG0730	R-HSA-110320;R-HSA-3371511;R-HSA-382556;R-HSA-532668;R-HSA-5358346;R-HSA-5362768;R-HSA-5678895;R-HSA-5689877;R-HSA-5689896;R-HSA-6798695;R-HSA-8866654;R-HSA-8876725;R-HSA-8951664;R-HSA-9013407;R-HSA-9646399;R-HSA-9678110;R-HSA-9694614;R-HSA-9755511	Translesion Synthesis by POLH;HSF1 activation;ABC-family proteins mediated transport;N-glycan trimming in the ER and Calnexin/Calreticulin cycle;Hedgehog ligand biogenesis;Hh mutants are degraded by ERAD;Defective CFTR causes cystic fibrosis;Josephin domain DUBs;Ovarian tumor domain proteases;Neutrophil degranulation;E3 ubiquitin ligases ubiquitinate target proteins;Protein methylation;Neddylatio…	hsa:7415	GO:0006919, P:activation of cysteine-type endopeptidase activity involved in apoptotic process;GO:0070842, P:aggresome assembly;GO:0046034, P:ATP metabolic process;GO:0097352, P:autophagosome maturation;GO:0006914, P:autophagy;GO:1903843, P:cellular response to arsenite ion;GO:0034605, P:cellular response to heat;GO:0006974, P:DNA damage response;GO:0006281, P:DNA repair;GO:0006302, P:double-stra…	GO:1904949, C:ATPase complex;GO:0035578, C:azurophil granule lumen;GO:0005737, C:cytoplasm;GO:0010494, C:cytoplasmic stress granule;GO:0005829, C:cytosol;GO:0036513, C:Derlin-1 retrotranslocation complex;GO:0005783, C:endoplasmic reticulum;GO:0005789, C:endoplasmic reticulum membrane;GO:0070062, C:extracellular exosome;GO:0005576, C:extracellular region;GO:1904813, C:ficolin-1-rich granule lumen;…	GO:0043531, F:ADP binding;GO:0005524, F:ATP binding;GO:0016887, F:ATP hydrolysis activity;GO:1904288, F:BAT3 complex binding;GO:0035800, F:deubiquitinase activator activity;GO:0042802, F:identical protein binding;GO:0036435, F:K48-linked polyubiquitin modification-dependent protein binding;GO:0008289, F:lipid binding;GO:0042288, F:MHC class I protein binding;GO:0031593, F:polyubiquitin modificati…	PF00004;PF17862;PF02933;PF02359;PF09336	AAA;AAA_lid_3;CDC48_2;CDC48_N;Vps4_C	K13525	transitional endoplasmic reticulum ATPase	hsa04141;hsa05014;hsa05022;hsa05134	Protein processing in endoplasmic reticulum;Amyotrophic lateral sclerosis;Pathways of neurodegeneration - multiple diseases;Legionellosis	9606	2;6;6;6	Genetic Information Processing;Human Diseases;Human Diseases;Human Diseases	2_3;6_7;6_7;6_4	Folding, sorting and degradation;Neurodegenerative disease;Neurodegenerative disease;Infectious disease: bacterial	GO:0006919;GO:0070842;GO:0046034;GO:0097352;GO:0006914;GO:1903843;GO:0034605;GO:0006974;GO:0006281;GO:0006302;GO:0061857;GO:0006888;GO:0030968;GO:0032510;GO:0071712;GO:0036503;GO:0045184;GO:0072389;GO:0036297;GO:0016236;GO:0051228;GO:0006734;GO:0120186;GO:0045879;GO:2001171;GO:0090263;GO:1903007;GO:0010918;GO:1903862;GO:0032436;GO:0045732;GO:1903006;GO:0031334;GO:0010498;GO:0043161;GO:0016567;GO:…	NotFound
3419200000	3392800000	A0A7P0Z497	Peptidyl-prolyl cis-trans isomerase	RecName: Full=Peptidyl-prolyl cis-trans isomerase {ECO:0000256|RuleBase:RU363019}; Short=PPIase {ECO:0000256|RuleBase:RU363019}; EC=5.2.1.8 {ECO:0000256|RuleBase:RU363019};	PPIB		ENSG00000166794.6		Homo sapiens (Human).						GO:0006457, P:protein folding;GO:0000413, P:protein peptidyl-prolyl isomerization		GO:0003755, F:peptidyl-prolyl cis-trans isomerase activity	PF00160	Pro_isomerase					9606					GO:0006457;GO:0000413;GO:0003755	NotFound
609340000	652210000	A0A7P0Z4B9	DNA damage-binding protein 1	RecName: Full=DNA damage-binding protein 1 {ECO:0000256|ARBA:ARBA00014577, ECO:0000256|RuleBase:RU368023}; AltName: Full=Damage-specific DNA-binding protein 1 {ECO:0000256|ARBA:ARBA00031668, ECO:0000256|RuleBase:RU368023};	DDB1		ENSG00000167986.15	Nucleus {ECO:0000256|ARBA:ARBA00004123, ECO:0000256|RuleBase:RU368023}.	Homo sapiens (Human).						GO:0006281, P:DNA repair;GO:0043161, P:proteasome-mediated ubiquitin-dependent protein catabolic process;GO:0016567, P:protein ubiquitination	GO:0005654, C:nucleoplasm	GO:0003676, F:nucleic acid binding	PF03178;PF10433	CPSF_A;MMS1_N					9606					GO:0006281;GO:0043161;GO:0016567;GO:0005654;GO:0003676	NotFound
185580000	217290000	E7EX90	Dynactin subunit 1	RecName: Full=Dynactin subunit 1 {ECO:0000256|ARBA:ARBA00016574};	DCTN1		ENSG00000204843.13	Cytoplasm, cell cortex {ECO:0000256|ARBA:ARBA00004544}. Cytoplasm, cytoskeleton, microtubule organizing center, centrosome, centriole {ECO:0000256|ARBA:ARBA00004114}. Cytoplasm, cytoskeleton, spindle {ECO:0000256|ARBA:ARBA00004186}.	Homo sapiens (Human).						GO:0032402, P:melanosome transport	GO:0005938, C:cell cortex;GO:0031252, C:cell leading edge;GO:0005814, C:centriole;GO:0036064, C:ciliary basal body;GO:0030286, C:dynein complex;GO:0045171, C:intercellular bridge;GO:0015630, C:microtubule cytoskeleton;GO:0035371, C:microtubule plus-end;GO:0072686, C:mitotic spindle;GO:0000922, C:spindle pole	GO:0008017, F:microtubule binding	PF01302;PF12455	CAP_GLY;Dynactin					9606					GO:0032402;GO:0005938;GO:0031252;GO:0005814;GO:0036064;GO:0030286;GO:0045171;GO:0015630;GO:0035371;GO:0072686;GO:0000922;GO:0008017	NotFound
121370000	143840000	P55265	Double-stranded RNA-specific adenosine deaminase	RecName: Full=Double-stranded RNA-specific adenosine deaminase; Short=DRADA {ECO:0000303|PubMed:7972084}; EC=3.5.4.37 {ECO:0000269|PubMed:7565688, ECO:0000269|PubMed:7972084}; AltName: Full=136 kDa double-stranded RNA-binding protein; Short=p136; AltName: Full=Interferon-inducible protein 4; Short=IFI-4; AltName: Full=K88DSRBP;	ADAR	103	ENSG00000160710.18. [P55265-5]	[Isoform 1]	Homo sapiens (Human).	9606.ENSP00000357459	KOG2777	R-HSA-75102;R-HSA-77042;R-HSA-909733	C6 deamination of adenosine;Formation of editosomes by ADAR proteins;Interferon alpha/beta signaling	hsa:103	GO:0006382, P:adenosine to inosine editing;GO:0016553, P:base conversion or substitution editing;GO:0098586, P:cellular response to virus;GO:0051607, P:defense response to virus;GO:0060216, P:definitive hemopoiesis;GO:0030218, P:erythrocyte differentiation;GO:0002244, P:hematopoietic progenitor cell differentiation;GO:0061484, P:hematopoietic stem cell homeostasis;GO:0097284, P:hepatocyte apoptot…	GO:0005737, C:cytoplasm;GO:0016020, C:membrane;GO:0005730, C:nucleolus;GO:0005654, C:nucleoplasm;GO:0005634, C:nucleus;GO:0044530, C:supraspliceosomal complex	GO:0003677, F:DNA binding;GO:0003726, F:double-stranded RNA adenosine deaminase activity;GO:0003725, F:double-stranded RNA binding;GO:0046872, F:metal ion binding;GO:0003723, F:RNA binding;GO:0008251, F:tRNA-specific adenosine deaminase activity	PF02137;PF00035;PF02295	A_deamin;dsrm;z-alpha	K12968	double-stranded RNA-specific adenosine deaminase [EC:3.5.4.37]	hsa04622;hsa04623;hsa05162;hsa05164;hsa05171	RIG-I-like receptor signaling pathway;Cytosolic DNA-sensing pathway;Measles;Influenza A;Coronavirus disease - COVID-19	9606	5;5;6;6;6	Organismal Systems;Organismal Systems;Human Diseases;Human Diseases;Human Diseases	5_1;5_1;6_3;6_3;6_3	Immune system;Immune system;Infectious disease: viral;Infectious disease: viral;Infectious disease: viral	GO:0006382;GO:0016553;GO:0098586;GO:0051607;GO:0060216;GO:0030218;GO:0002244;GO:0061484;GO:0097284;GO:0045087;GO:0006397;GO:1903944;GO:1900369;GO:0044387;GO:0060339;GO:0001649;GO:0045070;GO:0031054;GO:0006611;GO:0006606;GO:0035455;GO:0009615;GO:0070922;GO:0006396;GO:0002566;GO:0005737;GO:0016020;GO:0005730;GO:0005654;GO:0005634;GO:0044530;GO:0003677;GO:0003726;GO:0003725;GO:0046872;GO:0003723;GO:…	NotFound
32700000	32730000	A6PVN6	Serine/threonine-protein phosphatase 2A activator	RecName: Full=Serine/threonine-protein phosphatase 2A activator {ECO:0000256|ARBA:ARBA00044786, ECO:0000256|RuleBase:RU361210}; EC=5.2.1.8 {ECO:0000256|RuleBase:RU361210}; AltName: Full=Phosphotyrosyl phosphatase activator {ECO:0000256|ARBA:ARBA00044820, ECO:0000256|RuleBase:RU361210}; Flags: Fragment;	PTPA		ENSG00000119383.21	Cytoplasm {ECO:0000256|RuleBase:RU361210}.	Homo sapiens (Human).							GO:0005737, C:cytoplasm	GO:0019211, F:phosphatase activator activity;GO:0140839, F:RNA polymerase II CTD heptapeptide repeat P3 isomerase activity;GO:0140840, F:RNA polymerase II CTD heptapeptide repeat P6 isomerase activity	PF03095	PTPA					9606					GO:0005737;GO:0019211;GO:0140839;GO:0140840	NotFound
36730000	30163000	O95630	STAM-binding protein	RecName: Full=STAM-binding protein; EC=3.4.19.- {ECO:0000269|PubMed:15314065, ECO:0000269|PubMed:23542699, ECO:0000269|PubMed:34425109}; AltName: Full=Associated molecule with the SH3 domain of STAM {ECO:0000303|PubMed:10383417}; AltName: Full=Endosome-associated ubiquitin isopeptidase {ECO:0000303|PubMed:15314065};	STAMBP	10617	ENSG00000124356.17. [O95630-1]	Nucleus {ECO:0000269|PubMed:17261583, ECO:0000305|PubMed:10383417}. Membrane {ECO:0000269|PubMed:17261583}; Peripheral membrane protein {ECO:0000269|PubMed:17261583}. Cytoplasm {ECO:0000269|PubMed:17261583}. Early endosome {ECO:0000269|PubMed:15314065, ECO:0000269|PubMed:17261583}.	Homo sapiens (Human).	9606.ENSP00000377633	KOG2880	R-HSA-5689901	Metalloprotease DUBs	hsa:10617	GO:0110088, P:hippocampal neuron apoptotic process;GO:0000281, P:mitotic cytokinesis;GO:0110091, P:negative regulation of hippocampal neuron apoptotic process;GO:0014067, P:negative regulation of phosphatidylinositol 3-kinase signaling;GO:0046580, P:negative regulation of Ras protein signal transduction;GO:0008284, P:positive regulation of cell population proliferation;GO:0016579, P:protein deubi…	GO:0032154, C:cleavage furrow;GO:0005829, C:cytosol;GO:0005769, C:early endosome;GO:0005768, C:endosome;GO:0070062, C:extracellular exosome;GO:0005654, C:nucleoplasm;GO:0005634, C:nucleus;GO:0005886, C:plasma membrane	GO:0101005, F:deubiquitinase activity;GO:0061578, F:K63-linked deubiquitinase activity;GO:0046872, F:metal ion binding;GO:0140492, F:metal-dependent deubiquitinase activity;GO:0019904, F:protein domain specific binding	PF01398;PF08969	JAB;USP8_dimer	K11866	STAM-binding protein [EC:3.4.19.12]	hsa04144	Endocytosis	9606	4	Cellular Processes	4_1	Transport and catabolism	GO:0110088;GO:0000281;GO:0110091;GO:0014067;GO:0046580;GO:0008284;GO:0016579;GO:0070536;GO:0007259;GO:0032154;GO:0005829;GO:0005769;GO:0005768;GO:0070062;GO:0005654;GO:0005634;GO:0005886;GO:0101005;GO:0061578;GO:0046872;GO:0140492;GO:0019904	NotFound
88188000	60041000	Q9BTW9	Tubulin-specific chaperone D	RecName: Full=Tubulin-specific chaperone D; AltName: Full=Beta-tubulin cofactor D; Short=tfcD; AltName: Full=SSD-1; AltName: Full=Tubulin-folding cofactor D;	TBCD	6904	ENSG00000141556.22. [Q9BTW9-1]	Cell junction, tight junction {ECO:0000250|UniProtKB:Q28205}. Lateral cell membrane {ECO:0000250|UniProtKB:Q28205}. Cytoplasm {ECO:0000250|UniProtKB:Q28205}. Cell junction, adherens junction {ECO:0000250|UniProtKB:Q28205}. Cytoplasm, cytoskeleton, microtubule organizing center, centrosome {ECO:0000269|PubMed:27666370}. Note=Localized in cell-cell contacts. {ECO:0000250|UniProtKB:Q28205}.	Homo sapiens (Human).	9606.ENSP00000347719	KOG1943	R-HSA-389977	Post-chaperonin tubulin folding pathway	hsa:6904	GO:0034333, P:adherens junction assembly;GO:0070830, P:bicellular tight junction assembly;GO:0048667, P:cell morphogenesis involved in neuron differentiation;GO:0000226, P:microtubule cytoskeleton organization;GO:0000278, P:mitotic cell cycle;GO:0010812, P:negative regulation of cell-substrate adhesion;GO:0031115, P:negative regulation of microtubule polymerization;GO:0007023, P:post-chaperonin t…	GO:0005912, C:adherens junction;GO:0005923, C:bicellular tight junction;GO:0005813, C:centrosome;GO:0005737, C:cytoplasm;GO:0016328, C:lateral plasma membrane;GO:0005874, C:microtubule	GO:0048487, F:beta-tubulin binding;GO:0005096, F:GTPase activator activity;GO:0051087, F:protein-folding chaperone binding	PF12612	TFCD_C	K21767	tubulin-specific chaperone D			9606					GO:0034333;GO:0070830;GO:0048667;GO:0000226;GO:0000278;GO:0010812;GO:0031115;GO:0007023;GO:0006457;GO:0007021;GO:0005912;GO:0005923;GO:0005813;GO:0005737;GO:0016328;GO:0005874;GO:0048487;GO:0005096;GO:0051087	NotFound
295220000	291320000	A0A804HHW9	isoleucine--tRNA ligase	RecName: Full=isoleucine--tRNA ligase {ECO:0000256|ARBA:ARBA00013165}; EC=6.1.1.5 {ECO:0000256|ARBA:ARBA00013165}; AltName: Full=Isoleucyl-tRNA synthetase {ECO:0000256|ARBA:ARBA00032665};	IARS1		ENSG00000196305.19		Homo sapiens (Human).						GO:0006428, P:isoleucyl-tRNA aminoacylation	GO:0005829, C:cytosol;GO:0005654, C:nucleoplasm	GO:0002161, F:aminoacyl-tRNA editing activity;GO:0005524, F:ATP binding;GO:0004822, F:isoleucine-tRNA ligase activity;GO:0000049, F:tRNA binding	PF08264;PF19302;PF00133	Anticodon_1;DUF5915;tRNA-synt_1					9606					GO:0006428;GO:0005829;GO:0005654;GO:0002161;GO:0005524;GO:0004822;GO:0000049	NotFound
6124800	14598000	A0A804HI36	long-chain-fatty-acid--CoA ligase	RecName: Full=long-chain-fatty-acid--CoA ligase {ECO:0000256|ARBA:ARBA00026121}; EC=6.2.1.3 {ECO:0000256|ARBA:ARBA00026121};	ACSL4		ENSG00000068366.21		Homo sapiens (Human).						GO:0006629, P:lipid metabolic process	GO:0016020, C:membrane		PF00501	AMP-binding					9606					GO:0006629;GO:0016020	NotFound
7721200	0	A0A804HL29	RP9 pre-mRNA splicing factor	SubName: Full=RP9 pre-mRNA splicing factor {ECO:0000313|Ensembl:ENSP00000508174.1};	RP9		ENSG00000164610.10		Homo sapiens (Human).															9606						NotFound
0	31854000	A0A804HIB8	Tetratricopeptide repeat domain 1	SubName: Full=Tetratricopeptide repeat domain 1 {ECO:0000313|Ensembl:ENSP00000506992.1};	TTC1		ENSG00000113312.12		Homo sapiens (Human).							GO:0005829, C:cytosol		PF00515;PF13181	TPR_1;TPR_8					9606					GO:0005829	NotFound
12066000	3204800	A0A804HIB9	Ras-related protein Rab-18	RecName: Full=Ras-related protein Rab-18 {ECO:0000256|ARBA:ARBA00014870};	RAB18		ENSG00000099246.18	Lipid droplet {ECO:0000256|ARBA:ARBA00004502}.	Homo sapiens (Human).						GO:0015031, P:protein transport	GO:0005811, C:lipid droplet	GO:0005525, F:GTP binding;GO:0003924, F:GTPase activity	PF00071	Ras					9606					GO:0015031;GO:0005811;GO:0005525;GO:0003924	NotFound
237340000	382640000	P42704	Leucine-rich PPR motif-containing protein, mitochondrial	RecName: Full=Leucine-rich PPR motif-containing protein, mitochondrial; AltName: Full=130 kDa leucine-rich protein; Short=LRP 130; AltName: Full=GP130; Flags: Precursor;	LRPPRC	10128	ENSG00000138095.20	Mitochondrion. Nucleus, nucleoplasm. Nucleus inner membrane. Nucleus outer membrane. Note=Seems to be predominantly mitochondrial.	Homo sapiens (Human).	9606.ENSP00000260665	KOG4318	R-HSA-5628897;R-HSA-611105;R-HSA-9707564	TP53 Regulates Metabolic Genes;Respiratory electron transport;Cytoprotection by HMOX1	hsa:10128	GO:0000957, P:mitochondrial RNA catabolic process;GO:0047497, P:mitochondrion transport along microtubule;GO:0051028, P:mRNA transport;GO:0000961, P:negative regulation of mitochondrial RNA catabolic process;GO:0070129, P:regulation of mitochondrial translation	GO:0000794, C:condensed nuclear chromosome;GO:0005856, C:cytoskeleton;GO:0016020, C:membrane;GO:0005874, C:microtubule;GO:0042645, C:mitochondrial nucleoid;GO:0005739, C:mitochondrion;GO:0005637, C:nuclear inner membrane;GO:0005640, C:nuclear outer membrane;GO:0005654, C:nucleoplasm;GO:0005634, C:nucleus;GO:0048471, C:perinuclear region of cytoplasm;GO:1990904, C:ribonucleoprotein complex	GO:0048487, F:beta-tubulin binding;GO:0008017, F:microtubule binding;GO:0003730, F:mRNA 3'-UTR binding;GO:0003723, F:RNA binding;GO:0003697, F:single-stranded DNA binding;GO:0031625, F:ubiquitin protein ligase binding	PF01535;PF13812;PF17177	PPR;PPR_3;PPR_long	K17964	leucine-rich PPR motif-containing protein, mitochondrial			9606					GO:0000957;GO:0047497;GO:0051028;GO:0000961;GO:0070129;GO:0000794;GO:0005856;GO:0016020;GO:0005874;GO:0042645;GO:0005739;GO:0005637;GO:0005640;GO:0005654;GO:0005634;GO:0048471;GO:1990904;GO:0048487;GO:0008017;GO:0003730;GO:0003723;GO:0003697;GO:0031625	NotFound
11147000	15929000	A0A804HKJ4	ALG1 chitobiosyldiphosphodolichol beta-mannosyltransferase	SubName: Full=ALG1 chitobiosyldiphosphodolichol beta-mannosyltransferase {ECO:0000313|Ensembl:ENSP00000507951.1};	ALG1		ENSG00000033011.14		Homo sapiens (Human).								GO:0000030, F:mannosyltransferase activity							9606					GO:0000030	NotFound
2334000000	2836600000	P12814	Alpha-actinin-1	RecName: Full=Alpha-actinin-1; AltName: Full=Alpha-actinin cytoskeletal isoform; AltName: Full=F-actin cross-linking protein; AltName: Full=Non-muscle alpha-actinin-1;	ACTN1	87	ENSG00000072110.16. [P12814-1]	Cytoplasm, cytoskeleton {ECO:0000269|PubMed:24069336, ECO:0000269|PubMed:7750553}. Cytoplasm, myofibril, sarcomere, Z line {ECO:0000269|PubMed:7750553}. Cell membrane {ECO:0000250|UniProtKB:Q9Z1P2}. Cell junction {ECO:0000250|UniProtKB:Q9Z1P2}. Cell projection, ruffle {ECO:0000250|UniProtKB:Q7TPR4}. Note=Colocalizes with MYOZ2 and PPP3CA at the Z-line of heart and skeletal muscle. Colocalizes wit…	Homo sapiens (Human).	9606.ENSP00000377941	KOG0035	R-HSA-114608;R-HSA-3000170;R-HSA-373753;R-HSA-446388;R-HSA-9013405;R-HSA-9013418;R-HSA-9035034	Platelet degranulation;Syndecan interactions;Nephrin family interactions;Regulation of cytoskeletal remodeling and cell spreading by IPP complex components;RHOD GTPase cycle;RHOBTB2 GTPase cycle;RHOF GTPase cycle	hsa:87	GO:0030036, P:actin cytoskeleton organization;GO:0051017, P:actin filament bundle assembly;GO:0051639, P:actin filament network formation;GO:0007015, P:actin filament organization;GO:0048041, P:focal adhesion assembly;GO:0055001, P:muscle cell development;GO:0030220, P:platelet formation;GO:0036344, P:platelet morphogenesis;GO:0042981, P:regulation of apoptotic process	GO:0005903, C:brush border;GO:0030054, C:cell junction;GO:0042995, C:cell projection;GO:0005911, C:cell-cell junction;GO:0030864, C:cortical actin cytoskeleton;GO:0005737, C:cytoplasm;GO:0005829, C:cytosol;GO:0043197, C:dendritic spine;GO:0070062, C:extracellular exosome;GO:0005576, C:extracellular region;GO:0005615, C:extracellular space;GO:0005916, C:fascia adherens;GO:0005925, C:focal adhesion…	GO:0051015, F:actin filament binding;GO:0005509, F:calcium ion binding;GO:0005519, F:cytoskeletal regulatory protein binding;GO:0003725, F:double-stranded RNA binding;GO:0005178, F:integrin binding;GO:0030374, F:nuclear receptor coactivator activity;GO:0019904, F:protein domain specific binding;GO:0042803, F:protein homodimerization activity;GO:0099186, F:structural constituent of postsynapse;GO:…	PF00307;PF08726;PF00435	CH;EFhand_Ca_insen;Spectrin	K05699	actinin alpha 1/4	hsa04510;hsa04520;hsa04530;hsa04670;hsa04810;hsa05131;hsa05146;hsa05203;hsa05322	Focal adhesion;Adherens junction;Tight junction;Leukocyte transendothelial migration;Regulation of actin cytoskeleton;Shigellosis;Amoebiasis;Viral carcinogenesis;Systemic lupus erythematosus	9606	4;4;4;5;4;6;6;6;6	Cellular Processes;Cellular Processes;Cellular Processes;Organismal Systems;Cellular Processes;Human Diseases;Human Diseases;Human Diseases;Human Diseases	4_3;4_3;4_3;5_1;4_5;6_4;6_5;6_1;6_6	Cellular community - eukaryotes;Cellular community - eukaryotes;Cellular community - eukaryotes;Immune system;Cell motility;Infectious disease: bacterial;Infectious disease: parasitic;Cancer: overview;Immune disease	GO:0030036;GO:0051017;GO:0051639;GO:0007015;GO:0048041;GO:0055001;GO:0030220;GO:0036344;GO:0042981;GO:0005903;GO:0030054;GO:0042995;GO:0005911;GO:0030864;GO:0005737;GO:0005829;GO:0043197;GO:0070062;GO:0005576;GO:0005615;GO:0005916;GO:0005925;GO:0098978;GO:0005634;GO:0005886;GO:0031093;GO:0031143;GO:0001726;GO:0001725;GO:0030018;GO:0051015;GO:0005509;GO:0005519;GO:0003725;GO:0005178;GO:0030374;GO:…	NotFound
93611000	78613000	A0A804HKX5	Beta-hexosaminidase subunit alpha	RecName: Full=Beta-hexosaminidase subunit alpha {ECO:0000256|ARBA:ARBA00040940}; EC=3.2.1.52 {ECO:0000256|ARBA:ARBA00012663}; AltName: Full=Beta-N-acetylhexosaminidase subunit alpha {ECO:0000256|ARBA:ARBA00041405}; AltName: Full=N-acetyl-beta-glucosaminidase subunit alpha {ECO:0000256|ARBA:ARBA00043190};	HEXA		ENSG00000213614.11	Lysosome {ECO:0000256|ARBA:ARBA00004371}.	Homo sapiens (Human).						GO:1901135, P:carbohydrate derivative metabolic process;GO:0005975, P:carbohydrate metabolic process;GO:0006629, P:lipid metabolic process	GO:0005764, C:lysosome	GO:0004563, F:beta-N-acetylhexosaminidase activity	PF00728;PF14845	Glyco_hydro_20;Glycohydro_20b2					9606					GO:1901135;GO:0005975;GO:0006629;GO:0005764;GO:0004563	NotFound
0	15565000	F8W9I4	Afadin, adherens junction formation factor	SubName: Full=Afadin, adherens junction formation factor {ECO:0000313|Ensembl:ENSP00000383625.4}; Flags: Fragment;	AFDN		ENSG00000130396.22		Homo sapiens (Human).						GO:0007165, P:signal transduction	GO:0030054, C:cell junction;GO:0005911, C:cell-cell junction;GO:0005886, C:plasma membrane		PF00788	RA					9606					GO:0007165;GO:0030054;GO:0005911;GO:0005886	NotFound
123110000	15555000	Q9HCC0	Methylcrotonoyl-CoA carboxylase beta chain, mitochondrial	RecName: Full=Methylcrotonoyl-CoA carboxylase beta chain, mitochondrial; Short=MCCase subunit beta; EC=6.4.1.4 {ECO:0000269|PubMed:17360195}; AltName: Full=3-methylcrotonyl-CoA carboxylase 2; AltName: Full=3-methylcrotonyl-CoA carboxylase non-biotin-containing subunit; AltName: Full=3-methylcrotonyl-CoA:carbon dioxide ligase subunit beta; Flags: Precursor;	MCCC2	64087	ENSG00000131844.17. [Q9HCC0-1]	Mitochondrion matrix {ECO:0000269|PubMed:11170888, ECO:0000269|PubMed:16023992}.	Homo sapiens (Human).	9606.ENSP00000343657	KOG0540	R-HSA-196780;R-HSA-3371599;R-HSA-70895	Biotin transport and metabolism;Defective HLCS causes multiple carboxylase deficiency;Branched-chain amino acid catabolism	hsa:64087	GO:0009083, P:branched-chain amino acid catabolic process;GO:0015936, P:coenzyme A metabolic process;GO:0006552, P:leucine catabolic process	GO:0002169, C:3-methylcrotonyl-CoA carboxylase complex, mitochondrial;GO:0005829, C:cytosol;GO:1905202, C:methylcrotonoyl-CoA carboxylase complex;GO:0005759, C:mitochondrial matrix;GO:0005739, C:mitochondrion	GO:0005524, F:ATP binding;GO:0004485, F:methylcrotonoyl-CoA carboxylase activity	PF01039	Carboxyl_trans	K01969	3-methylcrotonyl-CoA carboxylase beta subunit [EC:6.4.1.4]	hsa00280;hsa01100	Valine, leucine and isoleucine degradation;Metabolic pathways	9606	1;1	Metabolism;Metabolism	1_5;1_0	Amino acid metabolism;Global and overview maps	GO:0009083;GO:0015936;GO:0006552;GO:0002169;GO:0005829;GO:1905202;GO:0005759;GO:0005739;GO:0005524;GO:0004485	NotFound
0	9835200	E7EWE1	Ubiquitin-like modifier-activating enzyme 5	RecName: Full=Ubiquitin-like modifier-activating enzyme 5 {ECO:0000256|ARBA:ARBA00016279}; AltName: Full=UFM1-activating enzyme {ECO:0000256|ARBA:ARBA00030506};	UBA5		ENSG00000081307.15	Golgi apparatus {ECO:0000256|ARBA:ARBA00004555}.	Homo sapiens (Human).							GO:0005829, C:cytosol;GO:0005789, C:endoplasmic reticulum membrane;GO:0005794, C:Golgi apparatus;GO:0043231, C:intracellular membrane-bounded organelle	GO:0046872, F:metal ion binding;GO:0008641, F:ubiquitin-like modifier activating enzyme activity	PF00899	ThiF					9606					GO:0005829;GO:0005789;GO:0005794;GO:0043231;GO:0046872;GO:0008641	NotFound
12643000	21483000	A0A804HJB7	Translational activator of cytochrome c oxidase I	SubName: Full=Translational activator of cytochrome c oxidase I {ECO:0000313|Ensembl:ENSP00000507435.1};	TACO1		ENSG00000136463.9		Homo sapiens (Human).									PF01709	Transcrip_reg					9606						NotFound
11929000	0	H3BPH4	Phosphomannomutase	RecName: Full=Phosphomannomutase {ECO:0000256|ARBA:ARBA00012730, ECO:0000256|RuleBase:RU361118}; EC=5.4.2.8 {ECO:0000256|ARBA:ARBA00012730, ECO:0000256|RuleBase:RU361118}; Flags: Fragment;	PMM2		ENSG00000140650.13	Cytoplasm {ECO:0000256|ARBA:ARBA00004496, ECO:0000256|RuleBase:RU361118}.	Homo sapiens (Human).						GO:0009298, P:GDP-mannose biosynthetic process	GO:0005737, C:cytoplasm	GO:0046872, F:metal ion binding;GO:0004615, F:phosphomannomutase activity	PF03332	PMM					9606					GO:0009298;GO:0005737;GO:0046872;GO:0004615	NotFound
537080000	549490000	A0A804HKE7	Microtubule-associated protein	RecName: Full=Microtubule-associated protein {ECO:0000256|RuleBase:RU000686};	MAP4		ENSG00000047849.22	Cytoplasm, cytoskeleton {ECO:0000256|ARBA:ARBA00004245, ECO:0000256|RuleBase:RU000686}.	Homo sapiens (Human).							GO:0005829, C:cytosol;GO:0005874, C:microtubule;GO:0015630, C:microtubule cytoskeleton;GO:0005886, C:plasma membrane	GO:0008017, F:microtubule binding	PF00418	Tubulin-binding					9606					GO:0005829;GO:0005874;GO:0015630;GO:0005886;GO:0008017	NotFound
124510000	174400000	A0A804HKH9	peptidylprolyl isomerase	RecName: Full=peptidylprolyl isomerase {ECO:0000256|PROSITE-ProRule:PRU00277}; EC=5.2.1.8 {ECO:0000256|PROSITE-ProRule:PRU00277}; Flags: Fragment;	AIP		ENSG00000110711.11		Homo sapiens (Human).								GO:0003755, F:peptidyl-prolyl cis-trans isomerase activity	PF00254	FKBP_C					9606					GO:0003755	NotFound
12303000	19244000	E7EV99	Adducin 1	SubName: Full=Adducin 1 {ECO:0000313|Ensembl:ENSP00000421907.2};	ADD1		ENSG00000087274.19	Cell membrane {ECO:0000256|ARBA:ARBA00004413}; Peripheral membrane protein {ECO:0000256|ARBA:ARBA00004413}; Cytoplasmic side {ECO:0000256|ARBA:ARBA00004413}. Cytoplasm, cytoskeleton {ECO:0000256|ARBA:ARBA00004245}.	Homo sapiens (Human).							GO:0005856, C:cytoskeleton;GO:0005886, C:plasma membrane	GO:0003779, F:actin binding;GO:0005516, F:calmodulin binding	PF00596	Aldolase_II					9606					GO:0005856;GO:0005886;GO:0003779;GO:0005516	NotFound
6745000	21138000	A0A8C8KBL6	Integrin subunit alpha 6	SubName: Full=Integrin subunit alpha 6 {ECO:0000313|Ensembl:ENSP00000264107.8};	ITGA6		ENSG00000091409.16	Membrane {ECO:0000256|ARBA:ARBA00004479, ECO:0000256|RuleBase:RU003762}; Single-pass type I membrane protein {ECO:0000256|ARBA:ARBA00004479, ECO:0000256|RuleBase:RU003762}.	Homo sapiens (Human).						GO:0007155, P:cell adhesion;GO:0007229, P:integrin-mediated signaling pathway	GO:0008305, C:integrin complex		PF01839;PF00357;PF08441	FG-GAP;Integrin_alpha;Integrin_alpha2					9606					GO:0007155;GO:0007229;GO:0008305	NotFound
201820000	119190000	A0A8I5KNP3	RNA helicase	RecName: Full=RNA helicase {ECO:0000256|ARBA:ARBA00012552}; EC=3.6.4.13 {ECO:0000256|ARBA:ARBA00012552};	DDX21		ENSG00000165732.14	Nucleus, nucleolus {ECO:0000256|ARBA:ARBA00004604}.	Homo sapiens (Human).							GO:0005694, C:chromosome;GO:0005737, C:cytoplasm;GO:0005730, C:nucleolus;GO:0005654, C:nucleoplasm	GO:0005524, F:ATP binding;GO:0004386, F:helicase activity;GO:0016787, F:hydrolase activity;GO:0003723, F:RNA binding	PF00270;PF08152;PF00271	DEAD;GUCT;Helicase_C					9606					GO:0005694;GO:0005737;GO:0005730;GO:0005654;GO:0005524;GO:0004386;GO:0016787;GO:0003723	NotFound
82960000	91755000	A0A8I5KSY3	Cytochrome b5 type B	SubName: Full=Cytochrome b5 type B {ECO:0000313|Ensembl:ENSP00000510192.1};	CYB5B		ENSG00000103018.18		Homo sapiens (Human).								GO:0020037, F:heme binding;GO:0046872, F:metal ion binding	PF00173	Cyt-b5					9606					GO:0020037;GO:0046872	NotFound
195220000	174120000	O75534	Cold shock domain-containing protein E1	RecName: Full=Cold shock domain-containing protein E1 {ECO:0000305}; AltName: Full=N-ras upstream gene protein; AltName: Full=Protein UNR;	CSDE1	7812	ENSG00000009307.17. [O75534-2]	Cytoplasm. Cytoplasm, Stress granule {ECO:0000305|PubMed:29395067}. Cytoplasm, P-body {ECO:0000269|PubMed:32354837}.	Homo sapiens (Human).	9606.ENSP00000481762	ENOG502QSJ1			hsa:7812	GO:0070934, P:CRD-mediated mRNA stabilization;GO:0075522, P:IRES-dependent viral translational initiation;GO:0008584, P:male gonad development;GO:1900152, P:negative regulation of nuclear-transcribed mRNA catabolic process, deadenylation-dependent decay;GO:0070966, P:nuclear-transcribed mRNA catabolic process, no-go decay;GO:2000767, P:positive regulation of cytoplasmic translation;GO:0006446, P:…	GO:0070937, C:CRD-mediated mRNA stability complex;GO:0010494, C:cytoplasmic stress granule;GO:0005829, C:cytosol;GO:0005794, C:Golgi apparatus;GO:0106002, C:mCRD-mediated mRNA stability complex;GO:0000932, C:P-body;GO:0005886, C:plasma membrane	GO:0003723, F:RNA binding;GO:0035613, F:RNA stem-loop binding	PF00313;PF12901	CSD;SUZ-C					9606					GO:0070934;GO:0075522;GO:0008584;GO:1900152;GO:0070966;GO:2000767;GO:0006446;GO:0034063;GO:0070937;GO:0010494;GO:0005829;GO:0005794;GO:0106002;GO:0000932;GO:0005886;GO:0003723;GO:0035613	CSD
26974000	7870900	A0A8I5KPP9	AP-1 complex subunit gamma	RecName: Full=AP-1 complex subunit gamma {ECO:0000256|PIRNR:PIRNR037094};	AP2A2		ENSG00000183020.15		Homo sapiens (Human).						GO:0006886, P:intracellular protein transport;GO:0016192, P:vesicle-mediated transport	GO:0030121, C:AP-1 adaptor complex		PF01602	Adaptin_N					9606					GO:0006886;GO:0016192;GO:0030121	NotFound
4512200	6857700	A0A8I5KQN2	Golgin A3	SubName: Full=Golgin A3 {ECO:0000313|Ensembl:ENSP00000509733.1}; Flags: Fragment;	GOLGA3		ENSG00000090615.16	Cytoplasm {ECO:0000256|ARBA:ARBA00004496}.	Homo sapiens (Human).							GO:0005737, C:cytoplasm								9606					GO:0005737	NotFound
0	13143000	A0A8I5KVG1	Endoplasmic reticulum lectin	RecName: Full=Endoplasmic reticulum lectin {ECO:0000256|RuleBase:RU369099};	ERLEC1		ENSG00000068912.15	Endoplasmic reticulum lumen {ECO:0000256|ARBA:ARBA00004319, ECO:0000256|RuleBase:RU369099}.	Homo sapiens (Human).						GO:0030968, P:endoplasmic reticulum unfolded protein response;GO:0036503, P:ERAD pathway	GO:0005788, C:endoplasmic reticulum lumen	GO:0030246, F:carbohydrate binding	PF07915	PRKCSH					9606					GO:0030968;GO:0036503;GO:0005788;GO:0030246	NotFound
8396200	0	A0A8I5KRH4	peptidylprolyl isomerase	RecName: Full=peptidylprolyl isomerase {ECO:0000256|PROSITE-ProRule:PRU00277}; EC=5.2.1.8 {ECO:0000256|PROSITE-ProRule:PRU00277};	FKBP15		ENSG00000119321.10		Homo sapiens (Human).								GO:0003755, F:peptidyl-prolyl cis-trans isomerase activity	PF00254	FKBP_C					9606					GO:0003755	NotFound
0	13195000	A0A8I5KQU8	TATA-box binding protein associated factor 10	SubName: Full=TATA-box binding protein associated factor 10 {ECO:0000313|Ensembl:ENSP00000508717.1}; Flags: Fragment;	TAF10		ENSG00000166337.11		Homo sapiens (Human).															9606						NotFound
8510600	8685000	A0A8I5KR52	Heparan sulfate 2-O-sulfotransferase 1	RecName: Full=Heparan sulfate 2-O-sulfotransferase 1 {ECO:0000256|ARBA:ARBA00039773};	HS2ST1		ENSG00000153936.18	Golgi apparatus membrane {ECO:0000256|ARBA:ARBA00004323}; Single-pass type II membrane protein {ECO:0000256|ARBA:ARBA00004323}.	Homo sapiens (Human).							GO:0000139, C:Golgi membrane	GO:0008146, F:sulfotransferase activity	PF03567	Sulfotransfer_2					9606					GO:0000139;GO:0008146	NotFound
618720000	701690000	P00387	NADH-cytochrome b5 reductase 3	RecName: Full=NADH-cytochrome b5 reductase 3 {ECO:0000305}; Short=B5R; Short=Cytochrome b5 reductase; EC=1.6.2.2 {ECO:0000269|PubMed:10807796, ECO:0000269|PubMed:1400360, ECO:0000269|PubMed:15953014, ECO:0000269|PubMed:1898726, ECO:0000269|PubMed:2019583, ECO:0000269|PubMed:8119939, ECO:0000269|PubMed:9639531}; AltName: Full=Diaphorase-1 {ECO:0000303|PubMed:15953014};	CYB5R3	1727	ENSG00000100243.22. [P00387-1]	[Isoform 1]	Homo sapiens (Human).	9606.ENSP00000354468	KOG0534	R-HSA-196836;R-HSA-211945;R-HSA-6798695	Vitamin C (ascorbate) metabolism;Phase I - Functionalization of compounds;Neutrophil degranulation	hsa:1727	GO:0008015, P:blood circulation;GO:0006695, P:cholesterol biosynthetic process;GO:0006809, P:nitric oxide biosynthetic process	GO:0035578, C:azurophil granule lumen;GO:0005737, C:cytoplasm;GO:0005829, C:cytosol;GO:0005783, C:endoplasmic reticulum;GO:0005789, C:endoplasmic reticulum membrane;GO:0005576, C:extracellular region;GO:0005833, C:hemoglobin complex;GO:0005811, C:lipid droplet;GO:0016020, C:membrane;GO:0031966, C:mitochondrial membrane;GO:0005741, C:mitochondrial outer membrane;GO:0005739, C:mitochondrion;GO:1903…	GO:0004128, F:cytochrome-b5 reductase activity, acting on NAD(P)H;GO:0071949, F:FAD binding	PF00970;PF00175	FAD_binding_6;NAD_binding_1	K00326	cytochrome-b5 reductase [EC:1.6.2.2]	hsa00520	Amino sugar and nucleotide sugar metabolism	9606	1	Metabolism	1_1	Carbohydrate metabolism	GO:0008015;GO:0006695;GO:0006809;GO:0035578;GO:0005737;GO:0005829;GO:0005783;GO:0005789;GO:0005576;GO:0005833;GO:0005811;GO:0016020;GO:0031966;GO:0005741;GO:0005739;GO:1903958;GO:0004128;GO:0071949	NotFound
25481000	26718000	O60341	Lysine-specific histone demethylase 1A	RecName: Full=Lysine-specific histone demethylase 1A {ECO:0000305}; EC=1.14.99.66 {ECO:0000269|PubMed:15620353, ECO:0000269|PubMed:15811342}; AltName: Full=BRAF35-HDAC complex protein BHC110; AltName: Full=Flavin-containing amine oxidase domain-containing protein 2; AltName: Full=[histone H3]-dimethyl-L-lysine(4) FAD-dependent demethylase 1A;	KDM1A	23028	ENSG00000004487.18. [O60341-1]	Nucleus {ECO:0000269|PubMed:11102443, ECO:0000269|PubMed:16079795, ECO:0000269|PubMed:20389281, ECO:0000269|PubMed:33980486}.	Homo sapiens (Human).	9606.ENSP00000383042	KOG0029	R-HSA-3214815;R-HSA-3214842;R-HSA-5625886;R-HSA-8943724;R-HSA-9018519;R-HSA-9029569;R-HSA-9679191;R-HSA-983231	HDACs deacetylate histones;HDMs demethylate histones;Activated PKN1 stimulates transcription of AR (androgen receptor) regulated genes KLK2 and KLK3;Regulation of PTEN gene transcription;Estrogen-dependent gene expression;NR1H3 & NR1H2 regulate gene expression linked to cholesterol transport and efflux;Potential therapeutics for SARS;Factors involved in megakaryocyte development and platelet prod…	hsa:23028	GO:0000380, P:alternative mRNA splicing, via spliceosome;GO:0071320, P:cellular response to cAMP;GO:0071480, P:cellular response to gamma radiation;GO:0034644, P:cellular response to UV;GO:0021987, P:cerebral cortex development;GO:0140861, P:DNA repair-dependent chromatin remodeling;GO:0046098, P:guanine metabolic process;GO:0034720, P:histone H3-K4 demethylation;GO:0055001, P:muscle cell develop…	GO:0000785, C:chromatin;GO:0000781, C:chromosome, telomeric region;GO:1990391, C:DNA repair complex;GO:0005654, C:nucleoplasm;GO:0005634, C:nucleus;GO:0032991, C:protein-containing complex;GO:0005667, C:transcription regulator complex	GO:0003682, F:chromatin binding;GO:0032451, F:demethylase activity;GO:0140297, F:DNA-binding transcription factor binding;GO:0019899, F:enzyme binding;GO:0140682, F:FAD-dependent H3K4me/H3K4me3 demethylase activity;GO:0050660, F:flavin adenine dinucleotide binding;GO:0032452, F:histone demethylase activity;GO:0032453, F:histone H3K4 demethylase activity;GO:0032454, F:histone H3K9 demethylase acti…	PF01593;PF04433	Amino_oxidase;SWIRM	K11450	[histone H3]-N6,N6-dimethyl-L-lysine4 FAD-dependent demethylase [EC:1.14.99.66]	hsa04714	Thermogenesis	9606	5	Organismal Systems	5_10	Environmental adaptation	GO:0000380;GO:0071320;GO:0071480;GO:0034644;GO:0021987;GO:0140861;GO:0046098;GO:0034720;GO:0055001;GO:0043392;GO:0043518;GO:0043433;GO:0045892;GO:0051572;GO:0051573;GO:1902166;GO:0032091;GO:0000122;GO:0042551;GO:0045793;GO:0035563;GO:0120162;GO:0051091;GO:2000179;GO:0002052;GO:0010976;GO:0031398;GO:2000648;GO:0045944;GO:0006482;GO:0060765;GO:0090308;GO:0010569;GO:0032880;GO:0006357;GO:0060992;GO:…	NotFound
3504400	4011100	A0A8I5KS04	MacroH2A.1 histone	SubName: Full=MacroH2A.1 histone {ECO:0000313|Ensembl:ENSP00000510509.1}; Flags: Fragment;	MACROH2A1		ENSG00000113648.17	Chromosome {ECO:0000256|ARBA:ARBA00004286}.	Homo sapiens (Human).						GO:0006325, P:chromatin organization	GO:0000786, C:nucleosome;GO:0005634, C:nucleus	GO:0003677, F:DNA binding;GO:0046982, F:protein heterodimerization activity;GO:0030527, F:structural constituent of chromatin	PF00125;PF16211;PF01661	Histone;Histone_H2A_C;Macro					9606					GO:0006325;GO:0000786;GO:0005634;GO:0003677;GO:0046982;GO:0030527	NotFound
0	4664800	A0A8I5QJI7	Ribosomal RNA-processing protein 43	RecName: Full=Ribosomal RNA-processing protein 43 {ECO:0000256|ARBA:ARBA00030617};	EXOSC8		ENSG00000120699.14	Cytoplasm {ECO:0000256|ARBA:ARBA00004496}. Nucleus, nucleolus {ECO:0000256|ARBA:ARBA00004604}.	Homo sapiens (Human).						GO:0006401, P:RNA catabolic process;GO:0006364, P:rRNA processing	GO:0005737, C:cytoplasm;GO:0000178, C:exosome (RNase complex);GO:0005730, C:nucleolus		PF01138	RNase_PH					9606					GO:0006401;GO:0006364;GO:0005737;GO:0000178;GO:0005730	NotFound
0	12850000	A0A8I5KRH8	Rab3 GTPase-activating protein catalytic subunit	RecName: Full=Rab3 GTPase-activating protein catalytic subunit {ECO:0000256|ARBA:ARBA00015817};	RAB3GAP1		ENSG00000115839.20	Cytoplasm {ECO:0000256|ARBA:ARBA00004496}.	Homo sapiens (Human).							GO:0005737, C:cytoplasm	GO:0005096, F:GTPase activator activity	PF13890	Rab3-GTPase_cat					9606					GO:0005737;GO:0005096	NotFound
69929000	25231000	A0A8I5KWJ9	RAB3 GTPase activating non-catalytic protein subunit 2	SubName: Full=RAB3 GTPase activating non-catalytic protein subunit 2 {ECO:0000313|Ensembl:ENSP00000510408.1};	RAB3GAP2		ENSG00000118873.17	Cytoplasm {ECO:0000256|ARBA:ARBA00004496}.	Homo sapiens (Human).							GO:0005829, C:cytosol;GO:0005886, C:plasma membrane	GO:0005096, F:GTPase activator activity	PF14656;PF14655	RAB3GAP2_C;RAB3GAP2_N					9606					GO:0005829;GO:0005886;GO:0005096	NotFound
21892000	37498000	A0A8I5QJC1	Dual specificity mitogen-activated protein kinase kinase 1	RecName: Full=Dual specificity mitogen-activated protein kinase kinase 1 {ECO:0000256|ARBA:ARBA00040618}; EC=2.7.12.2 {ECO:0000256|ARBA:ARBA00038999}; AltName: Full=ERK activator kinase 1 {ECO:0000256|ARBA:ARBA00042350}; AltName: Full=MAPK/ERK kinase 1 {ECO:0000256|ARBA:ARBA00042276};	MAP2K1		ENSG00000169032.11	Cytoplasm, cytoskeleton, microtubule organizing center, centrosome {ECO:0000256|ARBA:ARBA00004300}. Cytoplasm, cytoskeleton, microtubule organizing center, spindle pole body {ECO:0000256|ARBA:ARBA00004317}. Nucleus {ECO:0000256|ARBA:ARBA00004123}.	Homo sapiens (Human).							GO:0005813, C:centrosome;GO:0036064, C:ciliary basal body;GO:0005829, C:cytosol;GO:0043231, C:intracellular membrane-bounded organelle;GO:0005739, C:mitochondrion;GO:0005634, C:nucleus;GO:0005886, C:plasma membrane	GO:0005524, F:ATP binding;GO:0004708, F:MAP kinase kinase activity;GO:0004674, F:protein serine/threonine kinase activity;GO:0004713, F:protein tyrosine kinase activity	PF00069	Pkinase					9606					GO:0005813;GO:0036064;GO:0005829;GO:0043231;GO:0005739;GO:0005634;GO:0005886;GO:0005524;GO:0004708;GO:0004674;GO:0004713	NotFound
100050000	41101000	A0A8I5KRZ3	protein-tyrosine-phosphatase	RecName: Full=protein-tyrosine-phosphatase {ECO:0000256|ARBA:ARBA00013064}; EC=3.1.3.48 {ECO:0000256|ARBA:ARBA00013064};	PTPN11		ENSG00000179295.19	Cytoplasm {ECO:0000256|ARBA:ARBA00004496}.	Homo sapiens (Human).							GO:0005737, C:cytoplasm	GO:0004725, F:protein tyrosine phosphatase activity	PF00017;PF00102	SH2;Y_phosphatase					9606					GO:0005737;GO:0004725	NotFound
18602000	25195000	A0A8I5KTT6	Fragile X messenger ribonucleoprotein 1	SubName: Full=Fragile X messenger ribonucleoprotein 1 {ECO:0000313|Ensembl:ENSP00000510686.1};	FMR1		ENSG00000102081.16	Cell projection, dendrite {ECO:0000256|ARBA:ARBA00004279}. Cell projection, dendritic spine {ECO:0000256|ARBA:ARBA00004552}. Cell projection, filopodium tip {ECO:0000256|ARBA:ARBA00004495}. Cell projection, growth cone {ECO:0000256|ARBA:ARBA00004624}. Chromosome, centromere {ECO:0000256|ARBA:ARBA00004584}. Cytoplasm, Cytoplasmic ribonucleoprotein granule {ECO:0000256|ARBA:ARBA00004331}. Cytoplasm…	Homo sapiens (Human).						GO:0007399, P:nervous system development;GO:0006417, P:regulation of translation	GO:0000775, C:chromosome, centromeric region;GO:0036464, C:cytoplasmic ribonucleoprotein granule;GO:0005829, C:cytosol;GO:0043197, C:dendritic spine;GO:0032433, C:filopodium tip;GO:0030426, C:growth cone;GO:0005730, C:nucleolus;GO:0043204, C:perikaryon;GO:0048471, C:perinuclear region of cytoplasm;GO:0042734, C:presynaptic membrane	GO:0003729, F:mRNA binding	PF16098;PF12235;PF00013;PF17904	FXMR_C2;FXMRP1_C_core;KH_1;KH_9					9606					GO:0007399;GO:0006417;GO:0000775;GO:0036464;GO:0005829;GO:0043197;GO:0032433;GO:0030426;GO:0005730;GO:0043204;GO:0048471;GO:0042734;GO:0003729	NotFound
19925000	59137000	A0A8I5KS17	Endoplasmic reticulum-Golgi intermediate compartment protein	RecName: Full=Endoplasmic reticulum-Golgi intermediate compartment protein {ECO:0000256|RuleBase:RU369013};	ERGIC1		ENSG00000113719.17	Endoplasmic reticulum membrane {ECO:0000256|RuleBase:RU369013}; Multi-pass membrane protein {ECO:0000256|RuleBase:RU369013}. Endoplasmic reticulum-Golgi intermediate compartment membrane {ECO:0000256|ARBA:ARBA00004457, ECO:0000256|RuleBase:RU369013}; Multi-pass membrane protein {ECO:0000256|ARBA:ARBA00004457, ECO:0000256|RuleBase:RU369013}. Golgi apparatus membrane {ECO:0000256|RuleBase:RU369013}…	Homo sapiens (Human).						GO:0006888, P:endoplasmic reticulum to Golgi vesicle-mediated transport	GO:0005789, C:endoplasmic reticulum membrane;GO:0033116, C:endoplasmic reticulum-Golgi intermediate compartment membrane;GO:0000139, C:Golgi membrane;GO:0043231, C:intracellular membrane-bounded organelle;GO:0005654, C:nucleoplasm		PF07970;PF13850	COPIIcoated_ERV;ERGIC_N					9606					GO:0006888;GO:0005789;GO:0033116;GO:0000139;GO:0043231;GO:0005654	NotFound
19168000	3237600	A0A8I5KU67	ER membrane protein complex subunit 3	RecName: Full=ER membrane protein complex subunit 3 {ECO:0000256|ARBA:ARBA00020822}; AltName: Full=Transmembrane protein 111 {ECO:0000256|ARBA:ARBA00030327};	EMC3		ENSG00000125037.13	Endoplasmic reticulum membrane {ECO:0000256|ARBA:ARBA00004477}; Multi-pass membrane protein {ECO:0000256|ARBA:ARBA00004477}.	Homo sapiens (Human).							GO:0005789, C:endoplasmic reticulum membrane		PF01956	EMC3_TMCO1					9606					GO:0005789	NotFound
125200000	145080000	H0YK49	Electron transfer flavoprotein subunit alpha	RecName: Full=Electron transfer flavoprotein subunit alpha {ECO:0000256|PIRNR:PIRNR000089}; Short=Alpha-ETF {ECO:0000256|PIRNR:PIRNR000089};	ETFA		ENSG00000140374.17	Mitochondrion matrix {ECO:0000256|ARBA:ARBA00004305, ECO:0000256|PIRNR:PIRNR000089}.	Homo sapiens (Human).							GO:0005759, C:mitochondrial matrix;GO:0005739, C:mitochondrion	GO:0009055, F:electron transfer activity;GO:0050660, F:flavin adenine dinucleotide binding	PF01012;PF00766	ETF;ETF_alpha					9606					GO:0005759;GO:0005739;GO:0009055;GO:0050660	NotFound
14201000	22743000	A0A8I5KTJ3	Heat shock factor-binding protein 1	RecName: Full=Heat shock factor-binding protein 1 {ECO:0000256|ARBA:ARBA00039223};	HSBP1		ENSG00000230989.8	Nucleus {ECO:0000256|ARBA:ARBA00004123}.	Homo sapiens (Human).							GO:0005634, C:nucleus	GO:0003714, F:transcription corepressor activity	PF06825	HSBP1					9606					GO:0005634;GO:0003714	NotFound
141850000	80994000	A0A8I5KU76	Endoplasmic reticulum protein 44	SubName: Full=Endoplasmic reticulum protein 44 {ECO:0000313|Ensembl:ENSP00000508834.1};	ERP44		ENSG00000023318.9		Homo sapiens (Human).									PF00085;PF13848	Thioredoxin;Thioredoxin_6					9606						NotFound
0	0	A0A8I5KUL2	Growth/differentiation factor 9	RecName: Full=Growth/differentiation factor 9 {ECO:0000256|ARBA:ARBA00017637};	GDF9		ENSG00000164404.9	Secreted {ECO:0000256|ARBA:ARBA00004613}.	Homo sapiens (Human).							GO:0005615, C:extracellular space	GO:0005125, F:cytokine activity;GO:0008083, F:growth factor activity	PF00019	TGF_beta					9606					GO:0005615;GO:0005125;GO:0008083	NotFound
45898000	41215000	F8W7Q4	Protein FAM162A	RecName: Full=Protein FAM162A {ECO:0000256|ARBA:ARBA00039929};	FAM162A		ENSG00000114023.16	Membrane {ECO:0000256|ARBA:ARBA00004167}; Single- pass membrane protein {ECO:0000256|ARBA:ARBA00004167}. Mitochondrion membrane {ECO:0000256|ARBA:ARBA00004304}; Single-pass membrane protein {ECO:0000256|ARBA:ARBA00004304}.	Homo sapiens (Human).							GO:0005829, C:cytosol;GO:0016020, C:membrane;GO:0005739, C:mitochondrion		PF06388	DUF1075					9606					GO:0005829;GO:0016020;GO:0005739	NotFound
207450000	294850000	A0A8I5KUS5	Elongin B	SubName: Full=Elongin B {ECO:0000313|Ensembl:ENSP00000508861.1};	ELOB		ENSG00000103363.16		Homo sapiens (Human).						GO:0006368, P:transcription elongation by RNA polymerase II	GO:0070449, C:elongin complex;GO:0030891, C:VCB complex		PF00240	ubiquitin					9606					GO:0006368;GO:0070449;GO:0030891	NotFound
0	28754000	B4E001	Exosome component 2	SubName: Full=Exosome component 2 {ECO:0000313|Ensembl:ENSP00000508702.1}; SubName: Full=cDNA FLJ52817, highly similar to Exosome complex exonuclease RRP4 {ECO:0000313|EMBL:BAG64263.1};	EXOSC2		ENSG00000130713.17	Nucleus {ECO:0000256|ARBA:ARBA00004123}.	Homo sapiens (Human).						GO:0006364, P:rRNA processing	GO:0000178, C:exosome (RNase complex);GO:0005634, C:nucleus	GO:0004527, F:exonuclease activity;GO:0003723, F:RNA binding	PF14382;PF21266	ECR1_N;RRP4_S1					9606					GO:0006364;GO:0000178;GO:0005634;GO:0004527;GO:0003723	NotFound
13811000	26196000	Q9Y4W6	AFG3-like protein 2	RecName: Full=AFG3-like protein 2 {ECO:0000305}; EC=3.4.24.- {ECO:0000269|PubMed:14623864, ECO:0000269|PubMed:22354088}; AltName: Full=Paraplegin-like protein; Flags: Precursor;	AFG3L2	10939	ENSG00000141385.12	Mitochondrion {ECO:0000269|PubMed:10395799, ECO:0000269|PubMed:22354088}. Mitochondrion inner membrane {ECO:0000250|UniProtKB:Q8JZQ2}; Multi-pass membrane protein {ECO:0000255}.	Homo sapiens (Human).	9606.ENSP00000269143	KOG0731	R-HSA-8949664	Processing of SMDT1	hsa:10939	GO:0007409, P:axonogenesis;GO:0036444, P:calcium import into the mitochondrion;GO:0042407, P:cristae formation;GO:0033619, P:membrane protein proteolysis;GO:0051560, P:mitochondrial calcium ion homeostasis;GO:0008053, P:mitochondrial fusion;GO:0034982, P:mitochondrial protein processing;GO:0055001, P:muscle cell development;GO:0042552, P:myelination;GO:0021675, P:nerve development;GO:0007528, P:n…	GO:0005745, C:m-AAA complex;GO:0005743, C:mitochondrial inner membrane;GO:0005739, C:mitochondrion	GO:0005524, F:ATP binding;GO:0016887, F:ATP hydrolysis activity;GO:0004176, F:ATP-dependent peptidase activity;GO:0004222, F:metalloendopeptidase activity;GO:0008237, F:metallopeptidase activity;GO:0051082, F:unfolded protein binding;GO:0008270, F:zinc ion binding	PF00004;PF17862;PF06480;PF01434	AAA;AAA_lid_3;FtsH_ext;Peptidase_M41	K08956	AFG3 family protein [EC:3.4.24.-]	hsa05017	Spinocerebellar ataxia	9606	6	Human Diseases	6_7	Neurodegenerative disease	GO:0007409;GO:0036444;GO:0042407;GO:0033619;GO:0051560;GO:0008053;GO:0034982;GO:0055001;GO:0042552;GO:0021675;GO:0007528;GO:0016540;GO:0016485;GO:0006508;GO:0040014;GO:0060013;GO:0005745;GO:0005743;GO:0005739;GO:0005524;GO:0016887;GO:0004176;GO:0004222;GO:0008237;GO:0051082;GO:0008270	NotFound
96592000	116860000	A0A8I5KW55	ER membrane protein complex subunit 1	RecName: Full=ER membrane protein complex subunit 1 {ECO:0000256|ARBA:ARBA00020824};	EMC1		ENSG00000127463.16	Endoplasmic reticulum membrane {ECO:0000256|ARBA:ARBA00004115}; Single-pass type I membrane protein {ECO:0000256|ARBA:ARBA00004115}. Membrane {ECO:0000256|ARBA:ARBA00004479}; Single-pass type I membrane protein {ECO:0000256|ARBA:ARBA00004479}.	Homo sapiens (Human).							GO:0072546, C:EMC complex		PF07774;PF13360	EMC1_C;PQQ_2					9606					GO:0072546	NotFound
0	10971000	A0A8I5KWQ7	FERM domain-containing protein	RecName: Full=FERM domain-containing protein {ECO:0000259|PROSITE:PS50057};			ENSG00000289027.1		Homo sapiens (Human).						GO:0006629, P:lipid metabolic process	GO:0005856, C:cytoskeleton;GO:0005789, C:endoplasmic reticulum membrane	GO:0020037, F:heme binding;GO:0005506, F:iron ion binding;GO:0004497, F:monooxygenase activity;GO:0016705, F:oxidoreductase activity, acting on paired donors, with incorporation or reduction of molecular oxygen	PF13857;PF00373;PF16705;PF00067	Ank_5;FERM_M;NUDIX_5;p450					9606					GO:0006629;GO:0005856;GO:0005789;GO:0020037;GO:0005506;GO:0004497;GO:0016705	NotFound
10840000000	14319000000	A0A8I5KWT8	Myosin-9	RecName: Full=Myosin-9 {ECO:0000256|ARBA:ARBA00039816}; AltName: Full=Myosin heavy chain 9 {ECO:0000256|ARBA:ARBA00041440}; AltName: Full=Myosin heavy chain, non-muscle IIa {ECO:0000256|ARBA:ARBA00042289}; AltName: Full=Non-muscle myosin heavy chain IIa {ECO:0000256|ARBA:ARBA00043098};	MYH9		ENSG00000100345.23	Cytoplasm, cell cortex {ECO:0000256|ARBA:ARBA00004544}. Cytoplasmic vesicle, secretory vesicle, Cortical granule {ECO:0000256|ARBA:ARBA00037865}.	Homo sapiens (Human).							GO:0015629, C:actin cytoskeleton;GO:0005829, C:cytosol;GO:0016459, C:myosin complex;GO:0016604, C:nuclear body;GO:0005886, C:plasma membrane	GO:0051015, F:actin filament binding;GO:0005524, F:ATP binding;GO:0003774, F:cytoskeletal motor activity	PF00063;PF02736;PF01576	Myosin_head;Myosin_N;Myosin_tail_1					9606					GO:0015629;GO:0005829;GO:0016459;GO:0016604;GO:0005886;GO:0051015;GO:0005524;GO:0003774	NotFound
10906000	5296700	A0A8I5KWV3	RAD21 cohesin complex component	SubName: Full=RAD21 cohesin complex component {ECO:0000313|Ensembl:ENSP00000510729.1};	RAD21		ENSG00000164754.16	Nucleus {ECO:0000256|ARBA:ARBA00004123}.	Homo sapiens (Human).						GO:0007062, P:sister chromatid cohesion	GO:0008278, C:cohesin complex;GO:0005634, C:nucleus		PF04825	Rad21_Rec8_N					9606					GO:0007062;GO:0008278;GO:0005634	NotFound
28585000	0	A0AAG2UWQ9	NF-kappa-B-repressing factor	SubName: Full=NF-kappa-B-repressing factor {ECO:0000313|Ensembl:ENSP00000518188.1};	NKRF		ENSG00000292244.1		Homo sapiens (Human).								GO:0003676, F:nucleic acid binding	PF01585;PF01424;PF11952	G-patch;R3H;XTBD					9606					GO:0003676	Others
96034000	216770000	A0A8I5KZ07	RNA helicase	RecName: Full=RNA helicase {ECO:0000256|ARBA:ARBA00012552}; EC=3.6.4.13 {ECO:0000256|ARBA:ARBA00012552};	MOV10		ENSG00000155363.19	Cytoplasm {ECO:0000256|ARBA:ARBA00004496}.	Homo sapiens (Human).						GO:0031047, P:regulatory ncRNA-mediated gene silencing	GO:0005829, C:cytosol	GO:0032574, F:5'-3' RNA helicase activity;GO:0000166, F:nucleotide binding;GO:0003723, F:RNA binding	PF13086;PF13087;PF21634;PF21635;PF21633	AAA_11;AAA_12;MOV-10_beta-barrel;Mov-10_helical;MOV-10_Ig-like					9606					GO:0031047;GO:0005829;GO:0032574;GO:0000166;GO:0003723	NotFound
265070000	268140000	A0A8I5KZ38	Myosin heavy chain 10	SubName: Full=Myosin heavy chain 10 {ECO:0000313|Ensembl:ENSP00000510471.1};	MYH10		ENSG00000133026.14		Homo sapiens (Human).							GO:0016459, C:myosin complex	GO:0051015, F:actin filament binding;GO:0005524, F:ATP binding;GO:0003774, F:cytoskeletal motor activity	PF00612;PF00063;PF02736;PF01576	IQ;Myosin_head;Myosin_N;Myosin_tail_1					9606					GO:0016459;GO:0051015;GO:0005524;GO:0003774	NotFound
5339200	7818400	A0A8I5QJ91	Gamma-glutamyl carboxylase	SubName: Full=Gamma-glutamyl carboxylase {ECO:0000313|Ensembl:ENSP00000508712.1};	GGCX		ENSG00000115486.13	Endomembrane system {ECO:0000256|ARBA:ARBA00004127}; Multi-pass membrane protein {ECO:0000256|ARBA:ARBA00004127}.	Homo sapiens (Human).							GO:0012505, C:endomembrane system;GO:0016020, C:membrane	GO:0008488, F:gamma-glutamyl carboxylase activity	PF05090;PF22777	HTTM;VKGC_lumenal_dom					9606					GO:0012505;GO:0016020;GO:0008488	NotFound
36866000	32815000	A0A8I5QKQ8	Serine palmitoyltransferase 1	RecName: Full=Serine palmitoyltransferase 1 {ECO:0000256|ARBA:ARBA00041066}; EC=2.3.1.50 {ECO:0000256|ARBA:ARBA00013220}; AltName: Full=Long chain base biosynthesis protein 1 {ECO:0000256|ARBA:ARBA00041765}; AltName: Full=Serine-palmitoyl-CoA transferase 1 {ECO:0000256|ARBA:ARBA00042649};	SPTLC1		ENSG00000090054.16		Homo sapiens (Human).						GO:0009058, P:biosynthetic process	GO:0005783, C:endoplasmic reticulum;GO:0016020, C:membrane	GO:0016746, F:acyltransferase activity;GO:0030170, F:pyridoxal phosphate binding	PF00155	Aminotran_1_2					9606					GO:0009058;GO:0005783;GO:0016020;GO:0016746;GO:0030170	NotFound
15419000	0	K7EKH8	ELKS/RAB6-interacting/CAST family member 1	SubName: Full=ELKS/RAB6-interacting/CAST family member 1 {ECO:0000313|Ensembl:ENSP00000465628.2}; Flags: Fragment;	ERC1		ENSG00000082805.21	Cytoplasm, cytoskeleton {ECO:0000256|ARBA:ARBA00004245}. Presynapse {ECO:0000256|ARBA:ARBA00034106}.	Homo sapiens (Human).							GO:0042995, C:cell projection;GO:0005737, C:cytoplasm;GO:0005856, C:cytoskeleton;GO:0098793, C:presynapse		PF10174	Cast					9606					GO:0042995;GO:0005737;GO:0005856;GO:0098793	NotFound
0	15994000	Q14789	Golgin subfamily B member 1	RecName: Full=Golgin subfamily B member 1; AltName: Full=372 kDa Golgi complex-associated protein; Short=GCP372; AltName: Full=Giantin; AltName: Full=Macrogolgin;	GOLGB1	2804	ENSG00000173230.17. [Q14789-1]	Golgi apparatus membrane; Single-pass type I membrane protein.	Homo sapiens (Human).	9606.ENSP00000377275	ENOG502QQZT	R-HSA-432722;R-HSA-6807878;R-HSA-9703465	Golgi Associated Vesicle Biogenesis;COPI-mediated anterograde transport;Signaling by FLT3 fusion proteins	hsa:2804	GO:0007030, P:Golgi organization;GO:1905793, P:protein localization to pericentriolar material;GO:0006355, P:regulation of DNA-templated transcription	GO:0005801, C:cis-Golgi network;GO:0005829, C:cytosol;GO:0005793, C:endoplasmic reticulum-Golgi intermediate compartment;GO:0005794, C:Golgi apparatus;GO:0000139, C:Golgi membrane;GO:0005795, C:Golgi stack;GO:0016020, C:membrane	GO:0003723, F:RNA binding;GO:0043565, F:sequence-specific DNA binding			K20478	golgin subfamily B member 1			9606					GO:0007030;GO:1905793;GO:0006355;GO:0005801;GO:0005829;GO:0005793;GO:0005794;GO:0000139;GO:0005795;GO:0016020;GO:0003723;GO:0043565	NotFound
64910000	71199000	O00203	AP-3 complex subunit beta-1	RecName: Full=AP-3 complex subunit beta-1; AltName: Full=Adaptor protein complex AP-3 subunit beta-1; AltName: Full=Adaptor-related protein complex 3 subunit beta-1; AltName: Full=Beta-3A-adaptin; AltName: Full=Clathrin assembly protein complex 3 beta-1 large chain;	AP3B1	8546	ENSG00000132842.15. [O00203-1]	Cytoplasmic vesicle, clathrin-coated vesicle membrane {ECO:0000305|PubMed:9151686}; Peripheral membrane protein {ECO:0000305}; Cytoplasmic side {ECO:0000305}. Golgi apparatus {ECO:0000305|PubMed:9151686}. Note=Component of the coat surrounding the cytoplasmic face of coated vesicles located at the Golgi complex. {ECO:0000305|PubMed:9151686}.	Homo sapiens (Human).	9606.ENSP00000255194	KOG1060	R-HSA-432722;R-HSA-6802952	Golgi Associated Vesicle Biogenesis;Signaling by BRAF and RAF1 fusions	hsa:8546	GO:0008089, P:anterograde axonal transport;GO:0048490, P:anterograde synaptic vesicle transport;GO:0048007, P:antigen processing and presentation, exogenous lipid antigen via MHC class Ib;GO:0007596, P:blood coagulation;GO:0000902, P:cell morphogenesis;GO:0035654, P:clathrin-coated vesicle cargo loading, AP-3-mediated;GO:0090152, P:establishment of protein localization to mitochondrial membrane i…	GO:0030123, C:AP-3 adaptor complex;GO:1904115, C:axon cytoplasm;GO:0030131, C:clathrin adaptor complex;GO:0030665, C:clathrin-coated vesicle membrane;GO:0005769, C:early endosome;GO:0005794, C:Golgi apparatus;GO:0005765, C:lysosomal membrane;GO:0016020, C:membrane;GO:0005739, C:mitochondrion	GO:0030742, F:GTP-dependent protein binding;GO:0019903, F:protein phosphatase binding	PF01602;PF14796;PF14797	Adaptin_N;AP3B1_C;SEEEED	K12397	AP-3 complex subunit beta	hsa04142	Lysosome	9606	4	Cellular Processes	4_1	Transport and catabolism	GO:0008089;GO:0048490;GO:0048007;GO:0007596;GO:0000902;GO:0035654;GO:0090152;GO:0030851;GO:0002244;GO:0048872;GO:0006954;GO:0006886;GO:0046907;GO:0006882;GO:0060425;GO:0007040;GO:1903232;GO:0032438;GO:0042789;GO:0060155;GO:0051138;GO:0045944;GO:0034394;GO:0036211;GO:0006622;GO:0050790;GO:0003016;GO:0007338;GO:0098773;GO:0007283;GO:0002224;GO:0016192;GO:0030123;GO:1904115;GO:0030131;GO:0030665;GO:…	NotFound
9090400	12974000	A0A8Q3SHU8	Small ribosomal subunit protein mS25	RecName: Full=Small ribosomal subunit protein mS25 {ECO:0000256|ARBA:ARBA00035139}; AltName: Full=28S ribosomal protein S25, mitochondrial {ECO:0000256|ARBA:ARBA00035369};	MRPS25		ENSG00000131368.9	Mitochondrion {ECO:0000256|ARBA:ARBA00004173}.	Homo sapiens (Human).							GO:0005739, C:mitochondrion;GO:1990904, C:ribonucleoprotein complex;GO:0005840, C:ribosome	GO:0003735, F:structural constituent of ribosome	PF05047	L51_S25_CI-B8					9606					GO:0005739;GO:1990904;GO:0005840;GO:0003735	NotFound
4757100	0	A0A8Q3SIC5	Myosin light chain 6B	SubName: Full=Myosin light chain 6B {ECO:0000313|Ensembl:ENSP00000512322.1};	MYL6B		ENSG00000196465.11		Homo sapiens (Human).								GO:0005509, F:calcium ion binding							9606					GO:0005509	NotFound
57584000	0	A0A8Q3SIP9	Small ribosomal subunit protein uS5m	RecName: Full=Small ribosomal subunit protein uS5m {ECO:0000256|ARBA:ARBA00039335}; AltName: Full=28S ribosomal protein S5, mitochondrial {ECO:0000256|ARBA:ARBA00041606};	MRPS5	64969	ENSG00000144029.14	Mitochondrion {ECO:0000256|ARBA:ARBA00004173}.	Homo sapiens (Human).						GO:0006412, P:translation	GO:0005739, C:mitochondrion;GO:0015935, C:small ribosomal subunit	GO:0003723, F:RNA binding;GO:0003735, F:structural constituent of ribosome	PF00333;PF03719;PF21251	Ribosomal_S5;Ribosomal_S5_C;Ribosomal_uS5m_N					9606					GO:0006412;GO:0005739;GO:0015935;GO:0003723;GO:0003735	NotFound
143800000	147040000	A0A8Q3WLC8	H/ACA ribonucleoprotein complex subunit DKC1	RecName: Full=H/ACA ribonucleoprotein complex subunit DKC1 {ECO:0000256|ARBA:ARBA00044522}; AltName: Full=Dyskerin {ECO:0000256|ARBA:ARBA00044548};	DKC1		ENSG00000130826.19	Nucleus, Cajal body {ECO:0000256|ARBA:ARBA00004408}.	Homo sapiens (Human).						GO:0001522, P:pseudouridine synthesis;GO:0006396, P:RNA processing	GO:0015030, C:Cajal body	GO:0009982, F:pseudouridine synthase activity;GO:0003723, F:RNA binding	PF08068;PF01472;PF16198;PF01509	DKCLD;PUA;TruB_C_2;TruB_N					9606					GO:0001522;GO:0006396;GO:0015030;GO:0009982;GO:0003723	NotFound
65977000	34902000	A0A8Q3WK80	Methionine adenosyltransferase 2 subunit beta	RecName: Full=Methionine adenosyltransferase 2 subunit beta {ECO:0000256|ARBA:ARBA00021596, ECO:0000256|RuleBase:RU364081}; AltName: Full=Methionine adenosyltransferase II beta {ECO:0000256|ARBA:ARBA00029977, ECO:0000256|RuleBase:RU364081};	MAT2B		ENSG00000038274.18		Homo sapiens (Human).						GO:0006730, P:one-carbon metabolic process			PF04321	RmlD_sub_bind					9606					GO:0006730	NotFound
12287000	24537000	A0A8Q3WKZ8	Mitochondrial ribosomal protein S27	SubName: Full=Mitochondrial ribosomal protein S27 {ECO:0000313|Ensembl:ENSP00000511885.1};	MRPS27		ENSG00000113048.19	Mitochondrion {ECO:0000256|ARBA:ARBA00004173}.	Homo sapiens (Human).							GO:0005739, C:mitochondrion		PF10037	MRP-S27					9606					GO:0005739	NotFound
5396600	7439400	A0A8Z5F6C8	Nucleoporin 54	SubName: Full=Nucleoporin 54 {ECO:0000313|Ensembl:ENSP00000512010.2};	NUP54		ENSG00000138750.16	Nucleus {ECO:0000256|ARBA:ARBA00004123}.	Homo sapiens (Human).							GO:0005643, C:nuclear pore		PF13874	Nup54					9606					GO:0005643	NotFound
0	14456000	A0A8Q3WLQ2	Nucleoporin 58	SubName: Full=Nucleoporin 58 {ECO:0000313|Ensembl:ENSP00000512036.1}; Flags: Fragment;	NUP58		ENSG00000139496.18	Nucleus, nuclear pore complex {ECO:0000256|ARBA:ARBA00004567}.	Homo sapiens (Human).						GO:0051028, P:mRNA transport;GO:0015031, P:protein transport	GO:0005643, C:nuclear pore	GO:0008139, F:nuclear localization sequence binding;GO:0017056, F:structural constituent of nuclear pore	PF15967	Nucleoporin_FG2					9606					GO:0051028;GO:0015031;GO:0005643;GO:0008139;GO:0017056	NotFound
4511700	0	A0A8Q3WKR8	isopentenyl-diphosphate Delta-isomerase	RecName: Full=isopentenyl-diphosphate Delta-isomerase {ECO:0000256|ARBA:ARBA00012057}; EC=5.3.3.2 {ECO:0000256|ARBA:ARBA00012057};	IDI1	3422	ENSG00000067064.13		Homo sapiens (Human).					hsa:3422	GO:0006695, P:cholesterol biosynthetic process;GO:0008299, P:isoprenoid biosynthetic process	GO:0005777, C:peroxisome	GO:0004452, F:isopentenyl-diphosphate delta-isomerase activity	PF00293	NUDIX	K01823	isopentenyl-diphosphate Delta-isomerase [EC:5.3.3.2]	hsa00900;hsa01100	Terpenoid backbone biosynthesis;Metabolic pathways	9606	1;1	Metabolism;Metabolism	1_9;1_0	Metabolism of terpenoids and polyketides;Global and overview maps	GO:0006695;GO:0008299;GO:0005777;GO:0004452	NotFound
40135000000	27109000000	A0A8Q3WMA7	Splicing factor proline and glutamine rich	SubName: Full=Splicing factor proline and glutamine rich {ECO:0000313|Ensembl:ENSP00000512713.1};	SFPQ		ENSG00000116560.12	Nucleus speckle {ECO:0000256|ARBA:ARBA00004324}.	Homo sapiens (Human).						GO:0048511, P:rhythmic process		GO:0003723, F:RNA binding	PF08075;PF00076	NOPS;RRM_1					9606					GO:0048511;GO:0003723	Others
17070000	48864000	G3V198	Nucleoporin 160	SubName: Full=Nucleoporin 160 {ECO:0000313|Ensembl:ENSP00000433590.2}; Flags: Fragment;	NUP160		ENSG00000030066.14	Nucleus {ECO:0000256|ARBA:ARBA00004123}.	Homo sapiens (Human).						GO:0033036, P:macromolecule localization;GO:0006913, P:nucleocytoplasmic transport	GO:0005643, C:nuclear pore		PF11715;PF23345;PF23354;PF23347	Nup160;NUP160_helical;TPR_NUP160_120_M;TPR_Nup160_C					9606					GO:0033036;GO:0006913;GO:0005643	NotFound
26891000	84870000	A0A8V8NE24	NADPH--hemoprotein reductase	RecName: Full=NADPH--hemoprotein reductase {ECO:0000256|ARBA:ARBA00023797}; EC=1.6.2.4 {ECO:0000256|ARBA:ARBA00023797};	POR		ENSG00000127948.17		Homo sapiens (Human).							GO:0005783, C:endoplasmic reticulum;GO:0016020, C:membrane	GO:0010181, F:FMN binding;GO:0003958, F:NADPH-hemoprotein reductase activity	PF00667;PF00258;PF00175	FAD_binding_1;Flavodoxin_1;NAD_binding_1					9606					GO:0005783;GO:0016020;GO:0010181;GO:0003958	NotFound
139140000	109220000	A0A8V8TKF7	Integrin subunit alpha V	SubName: Full=Integrin subunit alpha V {ECO:0000313|Ensembl:ENSP00000512968.1};	ITGAV		ENSG00000138448.13	Membrane {ECO:0000256|ARBA:ARBA00004479, ECO:0000256|RuleBase:RU003762}; Single-pass type I membrane protein {ECO:0000256|ARBA:ARBA00004479, ECO:0000256|RuleBase:RU003762}.	Homo sapiens (Human).						GO:0007155, P:cell adhesion;GO:0007229, P:integrin-mediated signaling pathway	GO:0008305, C:integrin complex	GO:0046872, F:metal ion binding	PF01839;PF08441;PF20805;PF20806;PF00357	FG-GAP;Integrin_A_Ig_1;Integrin_A_Ig_2;Integrin_A_Ig_3;Integrin_alpha					9606					GO:0007155;GO:0007229;GO:0008305;GO:0046872	NotFound
1472800000	1652200000	P26038	Moesin	RecName: Full=Moesin {ECO:0000303|PubMed:1924289}; AltName: Full=Membrane-organizing extension spike protein;	MSN	4478	ENSG00000147065.18	Cell membrane {ECO:0000269|PubMed:11728332, ECO:0000269|PubMed:15039356, ECO:0000269|PubMed:18586956, ECO:0000269|PubMed:7884872, ECO:0000269|PubMed:9298994}; Peripheral membrane protein {ECO:0000250|UniProtKB:P26041}; Cytoplasmic side {ECO:0000250|UniProtKB:P26041}. Cytoplasm, cytoskeleton {ECO:0000250|UniProtKB:P26041}. Apical cell membrane {ECO:0000250|UniProtKB:P26041}; Peripheral membrane pr…	Homo sapiens (Human).	9606.ENSP00000353408	KOG3529	R-HSA-437239;R-HSA-8950505;R-HSA-9662360;R-HSA-9662361;R-HSA-9725370	Recycling pathway of L1;Gene and protein expression by JAK-STAT signaling after Interleukin-12 stimulation;Sensory processing of sound by inner hair cells of the cochlea;Sensory processing of sound by outer hair cells of the cochlea;Signaling by ALK fusions and activated point mutants	hsa:4478	GO:0071394, P:cellular response to testosterone stimulus;GO:0061028, P:establishment of endothelial barrier;GO:0045198, P:establishment of epithelial cell apical/basal polarity;GO:0022612, P:gland morphogenesis;GO:0001771, P:immunological synapse formation;GO:0007159, P:leukocyte cell-cell adhesion;GO:0050900, P:leukocyte migration;GO:0022614, P:membrane to membrane docking;GO:2000643, P:positive…	GO:0005912, C:adherens junction;GO:0045177, C:apical part of cell;GO:0016324, C:apical plasma membrane;GO:0016323, C:basolateral plasma membrane;GO:0072562, C:blood microparticle;GO:0071944, C:cell periphery;GO:0009986, C:cell surface;GO:0005737, C:cytoplasm;GO:0005856, C:cytoskeleton;GO:0005829, C:cytosol;GO:0070062, C:extracellular exosome;GO:0005615, C:extracellular space;GO:0030175, C:filopod…	GO:0003779, F:actin binding;GO:0050839, F:cell adhesion molecule binding;GO:0003725, F:double-stranded RNA binding;GO:0019899, F:enzyme binding;GO:0019901, F:protein kinase binding;GO:0005102, F:signaling receptor binding;GO:0005200, F:structural constituent of cytoskeleton	PF00769;PF20492;PF09380;PF00373;PF09379	ERM_C;ERM_helical;FERM_C;FERM_M;FERM_N	K05763	moesin	hsa04530;hsa04670;hsa04810;hsa05162;hsa05205	Tight junction;Leukocyte transendothelial migration;Regulation of actin cytoskeleton;Measles;Proteoglycans in cancer	9606	4;5;4;6;6	Cellular Processes;Organismal Systems;Cellular Processes;Human Diseases;Human Diseases	4_3;5_1;4_5;6_3;6_1	Cellular community - eukaryotes;Immune system;Cell motility;Infectious disease: viral;Cancer: overview	GO:0071394;GO:0061028;GO:0045198;GO:0022612;GO:0001771;GO:0007159;GO:0050900;GO:0022614;GO:2000643;GO:0010628;GO:0071803;GO:0045732;GO:1902966;GO:0008360;GO:0008361;GO:2000401;GO:1902115;GO:0070489;GO:0072678;GO:0042098;GO:0005912;GO:0045177;GO:0016324;GO:0016323;GO:0072562;GO:0071944;GO:0009986;GO:0005737;GO:0005856;GO:0005829;GO:0070062;GO:0005615;GO:0030175;GO:0005925;GO:0005902;GO:0031528;GO:…	NotFound
5240200	8031500	A0A8V8TKT5	non-specific serine/threonine protein kinase	RecName: Full=non-specific serine/threonine protein kinase {ECO:0000256|ARBA:ARBA00012513}; EC=2.7.11.1 {ECO:0000256|ARBA:ARBA00012513};	STK39		ENSG00000198648.12		Homo sapiens (Human).						GO:0006468, P:protein phosphorylation		GO:0005524, F:ATP binding;GO:0004674, F:protein serine/threonine kinase activity	PF12202;PF00069	OSR1_C;Pkinase					9606					GO:0006468;GO:0005524;GO:0004674	NotFound
111890000	128520000	A0A8V8TL59	cAMP-dependent protein kinase	RecName: Full=cAMP-dependent protein kinase {ECO:0000256|ARBA:ARBA00012444}; EC=2.7.11.11 {ECO:0000256|ARBA:ARBA00012444};	PRKACA	5566	ENSG00000072062.16		Homo sapiens (Human).						GO:0006468, P:protein phosphorylation		GO:0005524, F:ATP binding;GO:0004674, F:protein serine/threonine kinase activity	PF00069	Pkinase					9606					GO:0006468;GO:0005524;GO:0004674	NotFound
136980000	88339000	A0A8V8TL82	Rho-associated protein kinase 2	RecName: Full=Rho-associated protein kinase 2 {ECO:0000256|ARBA:ARBA00014021}; EC=2.7.11.1 {ECO:0000256|ARBA:ARBA00012513}; AltName: Full=Rho-associated, coiled-coil-containing protein kinase 2 {ECO:0000256|ARBA:ARBA00031784}; AltName: Full=Rho-associated, coiled-coil-containing protein kinase II {ECO:0000256|ARBA:ARBA00032261}; AltName: Full=p164 ROCK-2 {ECO:0000256|ARBA:ARBA00030038};	ROCK2		ENSG00000134318.16	Cell membrane {ECO:0000256|ARBA:ARBA00004202}; Peripheral membrane protein {ECO:0000256|ARBA:ARBA00004202}. Cytoplasm, cytoskeleton, microtubule organizing center, centrosome {ECO:0000256|ARBA:ARBA00004300}. Membrane {ECO:0000256|ARBA:ARBA00004170}; Peripheral membrane protein {ECO:0000256|ARBA:ARBA00004170}.	Homo sapiens (Human).						GO:0006996, P:organelle organization;GO:0010825, P:positive regulation of centrosome duplication;GO:0006468, P:protein phosphorylation;GO:0032956, P:regulation of actin cytoskeleton organization;GO:0007266, P:Rho protein signal transduction;GO:0048511, P:rhythmic process;GO:0006939, P:smooth muscle contraction	GO:0005737, C:cytoplasm;GO:0005815, C:microtubule organizing center;GO:0005886, C:plasma membrane	GO:0005524, F:ATP binding;GO:0004674, F:protein serine/threonine kinase activity;GO:0031267, F:small GTPase binding	PF00069;PF08912	Pkinase;Rho_Binding					9606					GO:0006996;GO:0010825;GO:0006468;GO:0032956;GO:0007266;GO:0048511;GO:0006939;GO:0005737;GO:0005815;GO:0005886;GO:0005524;GO:0004674;GO:0031267	NotFound
13694000	19008000	A0A8V8TN04	SKI2 subunit of superkiller complex	SubName: Full=SKI2 subunit of superkiller complex {ECO:0000313|Ensembl:ENSP00000513457.1};	SKIC2		ENSG00000204351.13	Cytoplasm {ECO:0000256|ARBA:ARBA00004496}.	Homo sapiens (Human).						GO:0006401, P:RNA catabolic process	GO:0005737, C:cytoplasm	GO:0005524, F:ATP binding;GO:0016787, F:hydrolase activity;GO:0003723, F:RNA binding;GO:0003724, F:RNA helicase activity	PF00270;PF08148;PF00271;PF21408;PF13234;PF17911	DEAD;DSHCT;Helicase_C;MTR4-like_stalk;MTR4_beta-barrel;Ski2_N					9606					GO:0006401;GO:0005737;GO:0005524;GO:0016787;GO:0003723;GO:0003724	NotFound
12853000	5343100	H7BXL7	Sphingosine-1-phosphate lyase 1	SubName: Full=Sphingosine-1-phosphate lyase 1 {ECO:0000313|Ensembl:ENSP00000299297.4}; Flags: Fragment;	SGPL1		ENSG00000166224.19		Homo sapiens (Human).							GO:0016020, C:membrane								9606					GO:0016020	NotFound
0	3983100	A0A8V8TMM8	Proteasome maturation protein	SubName: Full=Proteasome maturation protein {ECO:0000313|Ensembl:ENSP00000513415.1};	POMP		ENSG00000132963.9		Homo sapiens (Human).						GO:0043248, P:proteasome assembly			PF05348	UMP1					9606					GO:0043248	NotFound
775970000	930190000	A0A8V8TLM6	Transferrin receptor protein 1	RecName: Full=Transferrin receptor protein 1 {ECO:0000256|ARBA:ARBA00016899, ECO:0000256|RuleBase:RU367157};	TFRC		ENSG00000072274.14	Cell membrane {ECO:0000256|RuleBase:RU367157}; Single-pass type II membrane protein {ECO:0000256|RuleBase:RU367157}. Melanosome {ECO:0000256|RuleBase:RU367157}. Membrane {ECO:0000256|ARBA:ARBA00004606}; Single-pass type II membrane protein {ECO:0000256|ARBA:ARBA00004606}.	Homo sapiens (Human).						GO:0006879, P:intracellular iron ion homeostasis;GO:0031623, P:receptor internalization;GO:0033572, P:transferrin transport	GO:0042470, C:melanosome;GO:0005886, C:plasma membrane	GO:0004998, F:transferrin receptor activity	PF02225;PF04389;PF04253	PA;Peptidase_M28;TFR_dimer					9606					GO:0006879;GO:0031623;GO:0033572;GO:0042470;GO:0005886;GO:0004998	NotFound
118850000	92408000	A0A8V8TRF6	Cytoplasmic linker associated protein 1	SubName: Full=Cytoplasmic linker associated protein 1 {ECO:0000313|Ensembl:ENSP00000515167.1};	CLASP1	23332	ENSG00000074054.21	Chromosome, centromere, kinetochore {ECO:0000256|ARBA:ARBA00004629}.	Homo sapiens (Human).						GO:0051128, P:regulation of cellular component organization	GO:0005737, C:cytoplasm;GO:0000776, C:kinetochore		PF12348	CLASP_N					9606					GO:0051128;GO:0005737;GO:0000776	NotFound
31192000	10312000	Q6PGP7	Superkiller complex protein 3	RecName: Full=Superkiller complex protein 3 {ECO:0000305}; Short=Ski3 {ECO:0000303|PubMed:32006463}; AltName: Full=Tetratricopeptide repeat protein 37; Short=TPR repeat protein 37; AltName: Full=Tricho-hepatic-enteric syndrome protein {ECO:0000303|PubMed:20176027}; Short=Thespin {ECO:0000303|PubMed:20176027};	SKIC3	9652	ENSG00000198677.13	Cytoplasm {ECO:0000269|PubMed:16024656}. Nucleus {ECO:0000269|PubMed:16024656}.	Homo sapiens (Human).	9606.ENSP00000351596	KOG1127	R-HSA-429958	mRNA decay by 3' to 5' exoribonuclease	hsa:9652	GO:0070478, P:nuclear-transcribed mRNA catabolic process, 3'-5' exonucleolytic nonsense-mediated decay;GO:0034427, P:nuclear-transcribed mRNA catabolic process, exonucleolytic, 3'-5';GO:0072344, P:rescue of stalled ribosome	GO:0005737, C:cytoplasm;GO:0005829, C:cytosol;GO:0000791, C:euchromatin;GO:0005654, C:nucleoplasm;GO:0005634, C:nucleus;GO:0055087, C:Ski complex		PF13432;PF13181	TPR_16;TPR_8	K12600	superkiller protein 3	hsa03018	RNA degradation	9606	2	Genetic Information Processing	2_3	Folding, sorting and degradation	GO:0070478;GO:0034427;GO:0072344;GO:0005737;GO:0005829;GO:0000791;GO:0005654;GO:0005634;GO:0055087	NotFound
91915000	66524000	A6PVD3	Transcription factor SOX-10	RecName: Full=Transcription factor SOX-10 {ECO:0000256|ARBA:ARBA00040805}; Flags: Fragment;	SOX10		ENSG00000100146.20	Cytoplasm {ECO:0000256|ARBA:ARBA00004496}. Nucleus {ECO:0000256|ARBA:ARBA00004123}.	Homo sapiens (Human).						GO:0032502, P:developmental process	GO:0005737, C:cytoplasm;GO:0005634, C:nucleus	GO:0003677, F:DNA binding	PF00505;PF12444	HMG_box;Sox_N					9606					GO:0032502;GO:0005737;GO:0005634;GO:0003677	HMG
[truncated: 2,327 more rows]
